# Supplementary material for: Testing the passive sampling hypothesis: The role of dispersal in shaping microbial species-area relationship
Source: Front Microbiol. 2023 Jan 26;14:1093695. doi: 10.3389/fmicb.2023.1093695 (PMC9909023; doi:10.3389/fmicb.2023.1093695)
Supplement: Supplementary file 1 [file Table_1.XLS]

## Sheet: Kingdom
name	tw1	tw2	tw3	tw4	tw5	tw6	tw7	tw8	taxonomy
Archaea	53	26	34	94	55	8	63	77	k__Archaea
Bacteria	42416	28089	29978	16550	15861	26030	30744	42054	k__Bacteria
								232132

## Sheet: Phylum
name	tw1	tw2	tw3	tw4	tw5	tw6	tw7	tw8	taxonomy
Crenarchaeota	36	15	0	75	19	8	31	69	k__Archaea;p__Crenarchaeota
Euryarchaeota	10	11	34	19	34	0	32	3	k__Archaea;p__Euryarchaeota
Parvarchaeota	7	0	0	0	2	0	0	5	k__Archaea;p__Parvarchaeota
AD3	18	5	23	33	3	2	0	31	k__Bacteria;p__AD3
Acidobacteria	1156	376	408	1995	134	159	319	1389	k__Bacteria;p__Acidobacteria
Actinobacteria	20171	5799	6454	1307	1467	1700	5123	16247	k__Bacteria;p__Actinobacteria
Armatimonadetes	59	10	39	6	2	5	10	49	k__Bacteria;p__Armatimonadetes
BRC1	9	0	2	0	0	0	4	0	k__Bacteria;p__BRC1
Bacteroidetes	1041	3146	2718	1653	1860	1464	2842	1796	k__Bacteria;p__Bacteroidetes
Chlamydiae	6	2	0	0	0	2	5	0	k__Bacteria;p__Chlamydiae
Chlorobi	29	5	24	5	0	2	9	11	k__Bacteria;p__Chlorobi
Chloroflexi	1262	392	525	104	87	93	308	1101	k__Bacteria;p__Chloroflexi
Cyanobacteria	3169	751	685	164	382	194	1073	3605	k__Bacteria;p__Cyanobacteria
Deferribacteres	8	6	26	0	14	5	0	0	k__Bacteria;p__Deferribacteres
Elusimicrobia	15	0	5	0	0	2	0	11	k__Bacteria;p__Elusimicrobia
FBP	7	0	0	0	0	0	0	0	k__Bacteria;p__FBP
Firmicutes	4013	5708	6909	5643	5980	3198	7762	4753	k__Bacteria;p__Firmicutes
Fusobacteria	56	15	8	0	36	3	87	0	k__Bacteria;p__Fusobacteria
GN02	4	0	0	0	0	0	0	0	k__Bacteria;p__GN02
GN04	0	0	0	7	2	0	0	3	k__Bacteria;p__GN04
Gemmatimonadetes	996	292	303	178	25	113	230	651	k__Bacteria;p__Gemmatimonadetes
KSB3	0	0	0	0	4	4	0	0	k__Bacteria;p__KSB3
NC10	0	0	0	0	0	0	0	9	k__Bacteria;p__NC10
NKB19	5	2	3	0	4	0	0	0	k__Bacteria;p__NKB19
Nitrospirae	10	17	25	13	21	5	0	17	k__Bacteria;p__Nitrospirae
OD1	8	0	0	0	2	0	5	21	k__Bacteria;p__OD1
OP11	7	0	0	0	0	0	0	2	k__Bacteria;p__OP11
OP8	7	0	0	0	3	0	0	0	k__Bacteria;p__OP8
Planctomycetes	108	37	15	26	4	2	28	64	k__Bacteria;p__Planctomycetes
Proteobacteria	9632	10890	10682	4689	5068	18334	12033	11494	k__Bacteria;p__Proteobacteria
SAR406	0	2	0	4	4	0	0	0	k__Bacteria;p__SAR406
Spirochaetes	0	6	48	0	18	0	16	4	k__Bacteria;p__Spirochaetes
Synergistetes	0	15	252	2	9	0	0	14	k__Bacteria;p__Synergistetes
TM6	19	0	15	0	6	0	0	6	k__Bacteria;p__TM6
TM7	31	9	26	15	5	17	36	127	k__Bacteria;p__TM7
Tenericutes	4	7	18	3	7	0	5	0	k__Bacteria;p__Tenericutes
Thermi	22	15	55	0	3	0	81	21	k__Bacteria;p__Thermi
Thermotogae	0	0	0	0	2	0	0	0	k__Bacteria;p__Thermotogae
Verrucomicrobia	112	34	52	155	69	49	114	152	k__Bacteria;p__Verrucomicrobia
WPS_2	43	16	0	75	0	12	4	45	k__Bacteria;p__WPS_2
WS2	0	0	0	0	0	0	2	0	k__Bacteria;p__WS2
WS3	11	12	0	0	3	0	14	0	k__Bacteria;p__WS3
WWE1	0	0	8	0	0	0	6	0	k__Bacteria;p__WWE1
unclassified	378	520	650	473	637	665	628	431	unclassified

## Sheet: Class
name	tw1	tw2	tw3	tw4	tw5	tw6	tw7	tw8	taxonomy
MCG	7	9	0	0	0	0	0	0	k__Archaea;p__Crenarchaeota;c__MCG
Thaumarchaeota	29	6	0	75	19	8	31	69	k__Archaea;p__Crenarchaeota;c__Thaumarchaeota
Methanobacteria	0	5	0	0	3	0	12	0	k__Archaea;p__Euryarchaeota;c__Methanobacteria
Methanomicrobia	10	0	34	0	31	0	10	3	k__Archaea;p__Euryarchaeota;c__Methanomicrobia
Thermoplasmata	0	0	0	19	0	0	10	0	k__Archaea;p__Euryarchaeota;c__Thermoplasmata
Parvarchaea	7	0	0	0	2	0	0	5	k__Archaea;p__Parvarchaeota;c__Parvarchaea
ABS_6	0	5	13	14	3	0	0	31	k__Bacteria;p__AD3;c__ABS_6
JG37_AG_4	0	0	4	19	0	2	0	0	k__Bacteria;p__AD3;c__JG37_AG_4
Acidobacteria_5	0	0	0	0	4	0	0	0	k__Bacteria;p__Acidobacteria;c__Acidobacteria_5
Acidobacteria_6	191	95	67	48	34	42	91	161	k__Bacteria;p__Acidobacteria;c__Acidobacteria_6
Acidobacteriia	351	72	106	709	20	40	80	546	k__Bacteria;p__Acidobacteria;c__Acidobacteriia
BPC102	0	0	0	0	4	0	0	0	k__Bacteria;p__Acidobacteria;c__BPC102
Chloracidobacteria	87	41	52	32	10	5	31	89	k__Bacteria;p__Acidobacteria;c__Chloracidobacteria
DA052	44	4	6	419	22	13	10	33	k__Bacteria;p__Acidobacteria;c__DA052
EC1113	3	0	0	0	0	0	0	0	k__Bacteria;p__Acidobacteria;c__EC1113
Holophagae	0	0	0	21	0	0	0	4	k__Bacteria;p__Acidobacteria;c__Holophagae
OS_K	0	0	0	0	0	0	0	3	k__Bacteria;p__Acidobacteria;c__OS_K
PAUC37f	0	2	0	0	0	0	0	0	k__Bacteria;p__Acidobacteria;c__PAUC37f
RB25	0	0	0	5	0	0	0	0	k__Bacteria;p__Acidobacteria;c__RB25
S035	0	0	0	0	0	0	3	0	k__Bacteria;p__Acidobacteria;c__S035
Solibacteres	301	130	147	618	20	24	55	377	k__Bacteria;p__Acidobacteria;c__Solibacteres
Sva0725	21	8	4	0	3	9	0	29	k__Bacteria;p__Acidobacteria;c__Sva0725
TM1	0	0	0	134	0	7	0	9	k__Bacteria;p__Acidobacteria;c__TM1
iii1_8	156	24	26	4	17	12	49	138	k__Bacteria;p__Acidobacteria;c__iii1_8
Acidimicrobiia	584	115	208	184	33	91	242	555	k__Bacteria;p__Actinobacteria;c__Acidimicrobiia
Actinobacteria	16539	5006	4932	933	1283	1293	4002	12861	k__Bacteria;p__Actinobacteria;c__Actinobacteria
Coriobacteriia	81	139	479	12	53	10	203	94	k__Bacteria;p__Actinobacteria;c__Coriobacteriia
MB_A2_108	52	3	45	3	2	15	0	44	k__Bacteria;p__Actinobacteria;c__MB_A2_108
Nitriliruptoria	0	0	0	0	0	0	5	0	k__Bacteria;p__Actinobacteria;c__Nitriliruptoria
OPB41	7	0	57	0	0	0	0	0	k__Bacteria;p__Actinobacteria;c__OPB41
Rubrobacteria	0	15	0	1	0	0	0	4	k__Bacteria;p__Actinobacteria;c__Rubrobacteria
Thermoleophilia	2908	521	733	174	96	291	671	2689	k__Bacteria;p__Actinobacteria;c__Thermoleophilia
0319_6E2	24	6	2	0	0	5	3	8	k__Bacteria;p__Armatimonadetes;c__0319_6E2
Armatimonadia	0	0	0	4	0	0	0	0	k__Bacteria;p__Armatimonadetes;c__Armatimonadia
Chthonomonadetes	23	0	2	0	0	0	7	27	k__Bacteria;p__Armatimonadetes;c__Chthonomonadetes
Fimbriimonadia	12	4	30	2	2	0	0	11	k__Bacteria;p__Armatimonadetes;c__Fimbriimonadia
OPB50	0	0	0	0	0	0	0	3	k__Bacteria;p__Armatimonadetes;c__OPB50
SJA_176	0	0	5	0	0	0	0	0	k__Bacteria;p__Armatimonadetes;c__SJA_176
PRR_11	9	0	2	0	0	0	4	0	k__Bacteria;p__BRC1;c__PRR_11
At12OctB3	4	0	9	0	0	0	0	0	k__Bacteria;p__Bacteroidetes;c__At12OctB3
Bacteroidia	748	2986	2454	1359	1768	1263	2246	913	k__Bacteria;p__Bacteroidetes;c__Bacteroidia
Cytophagia	31	15	53	16	5	6	46	62	k__Bacteria;p__Bacteroidetes;c__Cytophagia
Flavobacteriia	19	45	79	68	58	143	89	282	k__Bacteria;p__Bacteroidetes;c__Flavobacteriia
Rhodothermi	2	0	17	0	0	0	0	0	k__Bacteria;p__Bacteroidetes;c__Rhodothermi
Saprospirae	195	62	104	175	13	30	202	377	k__Bacteria;p__Bacteroidetes;c__Saprospirae
Sphingobacteriia	40	38	2	35	16	22	259	153	k__Bacteria;p__Bacteroidetes;c__Sphingobacteriia
Chlamydiia	6	2	0	0	0	2	5	0	k__Bacteria;p__Chlamydiae;c__Chlamydiia
BSV26	0	0	0	0	0	2	0	0	k__Bacteria;p__Chlorobi;c__BSV26
Ignavibacteria	22	0	9	5	0	0	0	9	k__Bacteria;p__Chlorobi;c__Ignavibacteria
OPB56	7	0	0	0	0	0	0	2	k__Bacteria;p__Chlorobi;c__OPB56
SJA_28	0	5	11	0	0	0	9	0	k__Bacteria;p__Chlorobi;c__SJA_28
Anaerolineae	120	109	212	35	20	19	0	49	k__Bacteria;p__Chloroflexi;c__Anaerolineae
C0119	373	62	69	0	10	12	66	330	k__Bacteria;p__Chloroflexi;c__C0119
Chloroflexi	47	13	53	0	0	0	22	40	k__Bacteria;p__Chloroflexi;c__Chloroflexi
Ellin6529	170	77	60	7	17	13	67	168	k__Bacteria;p__Chloroflexi;c__Ellin6529
Gitt_GS_136	0	0	8	0	0	0	33	0	k__Bacteria;p__Chloroflexi;c__Gitt_GS_136
Ktedonobacteria	280	33	103	36	19	14	37	299	k__Bacteria;p__Chloroflexi;c__Ktedonobacteria
P2_11E	2	0	0	0	0	0	0	0	k__Bacteria;p__Chloroflexi;c__P2_11E
S085	8	14	0	10	4	4	0	23	k__Bacteria;p__Chloroflexi;c__S085
SAR202	2	0	0	0	0	0	17	2	k__Bacteria;p__Chloroflexi;c__SAR202
SHA_26	40	5	0	0	0	0	0	4	k__Bacteria;p__Chloroflexi;c__SHA_26
TK10	38	12	5	8	6	14	12	57	k__Bacteria;p__Chloroflexi;c__TK10
TK17	15	0	0	0	0	3	0	29	k__Bacteria;p__Chloroflexi;c__TK17
Thermomicrobia	138	60	15	3	11	9	45	91	k__Bacteria;p__Chloroflexi;c__Thermomicrobia
4C0d_2	5	0	7	2	9	3	6	8	k__Bacteria;p__Cyanobacteria;c__4C0d_2
Chloroplast	2981	504	611	154	352	153	1061	3446	k__Bacteria;p__Cyanobacteria;c__Chloroplast
ML635J_21	23	6	6	0	2	3	6	17	k__Bacteria;p__Cyanobacteria;c__ML635J_21
Nostocophycideae	7	218	0	3	0	0	0	12	k__Bacteria;p__Cyanobacteria;c__Nostocophycideae
Oscillatoriophycideae	86	12	8	0	10	28	0	99	k__Bacteria;p__Cyanobacteria;c__Oscillatoriophycideae
Synechococcophycideae	29	0	10	5	0	4	0	9	k__Bacteria;p__Cyanobacteria;c__Synechococcophycideae
Deferribacteres	8	6	26	0	14	5	0	0	k__Bacteria;p__Deferribacteres;c__Deferribacteres
Elusimicrobia	15	0	5	0	0	2	0	11	k__Bacteria;p__Elusimicrobia;c__Elusimicrobia
Bacilli	2783	1860	3747	3829	4127	2089	4834	3165	k__Bacteria;p__Firmicutes;c__Bacilli
Clostridia	1196	3682	2484	1659	1756	1085	2700	1479	k__Bacteria;p__Firmicutes;c__Clostridia
Erysipelotrichi	34	162	678	155	97	24	228	109	k__Bacteria;p__Firmicutes;c__Erysipelotrichi
Fusobacteriia	56	15	8	0	36	3	87	0	k__Bacteria;p__Fusobacteria;c__Fusobacteriia
GKS2_174	4	0	0	0	0	0	0	0	k__Bacteria;p__GN02;c__GKS2_174
GN15	0	0	0	7	2	0	0	3	k__Bacteria;p__GN04;c__GN15
Gemm_1	61	21	37	24	3	6	0	50	k__Bacteria;p__Gemmatimonadetes;c__Gemm_1
Gemm_2	0	0	0	4	0	2	0	0	k__Bacteria;p__Gemmatimonadetes;c__Gemm_2
Gemm_3	23	8	11	0	0	3	0	0	k__Bacteria;p__Gemmatimonadetes;c__Gemm_3
Gemm_5	35	12	8	0	0	0	35	29	k__Bacteria;p__Gemmatimonadetes;c__Gemm_5
Gemmatimonadetes	877	251	247	147	22	100	195	572	k__Bacteria;p__Gemmatimonadetes;c__Gemmatimonadetes
12_24	0	0	0	0	0	0	0	9	k__Bacteria;p__NC10;c__12_24
TSBW08	0	2	0	0	0	0	0	0	k__Bacteria;p__NKB19;c__TSBW08
Nitrospira	10	17	25	13	21	5	0	17	k__Bacteria;p__Nitrospirae;c__Nitrospira
SM2F11	3	0	0	0	0	0	0	0	k__Bacteria;p__OD1;c__SM2F11
OP11_4	4	0	0	0	0	0	0	2	k__Bacteria;p__OP11;c__OP11_4
WCHB1_64	3	0	0	0	0	0	0	0	k__Bacteria;p__OP11;c__WCHB1_64
OP8_1	7	0	0	0	3	0	0	0	k__Bacteria;p__OP8;c__OP8_1
C6	0	0	3	0	0	0	0	0	k__Bacteria;p__Planctomycetes;c__C6
Phycisphaerae	43	0	5	16	4	0	8	51	k__Bacteria;p__Planctomycetes;c__Phycisphaerae
Pla4	0	0	0	0	0	0	12	4	k__Bacteria;p__Planctomycetes;c__Pla4
Planctomycetia	65	37	7	10	0	2	8	9	k__Bacteria;p__Planctomycetes;c__Planctomycetia
Alphaproteobacteria	3306	2642	1869	1664	550	8488	2652	3771	k__Bacteria;p__Proteobacteria;c__Alphaproteobacteria
Betaproteobacteria	3321	2658	972	765	650	5283	958	2219	k__Bacteria;p__Proteobacteria;c__Betaproteobacteria
Deltaproteobacteria	493	232	4254	351	140	242	277	600	k__Bacteria;p__Proteobacteria;c__Deltaproteobacteria
Epsilonproteobacteria	15	7	112	2	43	195	34	19	k__Bacteria;p__Proteobacteria;c__Epsilonproteobacteria
Gammaproteobacteria	2494	5351	3474	1907	3685	4126	8112	4873	k__Bacteria;p__Proteobacteria;c__Gammaproteobacteria
TA18	0	0	0	0	0	0	0	11	k__Bacteria;p__Proteobacteria;c__TA18
AB16	0	2	0	4	4	0	0	0	k__Bacteria;p__SAR406;c__AB16
Brachyspirae	0	0	0	0	5	0	0	0	k__Bacteria;p__Spirochaetes;c__Brachyspirae
GN05	0	0	16	0	0	0	0	0	k__Bacteria;p__Spirochaetes;c__GN05
Leptospirae	0	0	3	0	0	0	0	0	k__Bacteria;p__Spirochaetes;c__Leptospirae
Spirochaetes	0	6	29	0	13	0	16	4	k__Bacteria;p__Spirochaetes;c__Spirochaetes
Synergistia	0	15	252	2	9	0	0	14	k__Bacteria;p__Synergistetes;c__Synergistia
SJA_4	19	0	15	0	6	0	0	6	k__Bacteria;p__TM6;c__SJA_4
SC3	0	0	3	3	0	0	0	3	k__Bacteria;p__TM7;c__SC3
TM7_1	31	6	15	12	0	3	21	77	k__Bacteria;p__TM7;c__TM7_1
TM7_3	0	0	6	0	5	14	15	47	k__Bacteria;p__TM7;c__TM7_3
Mollicutes	4	7	18	3	7	0	5	0	k__Bacteria;p__Tenericutes;c__Mollicutes
Deinococci	22	15	55	0	3	0	81	21	k__Bacteria;p__Thermi;c__Deinococci
Thermotogae	0	0	0	0	2	0	0	0	k__Bacteria;p__Thermotogae;c__Thermotogae
Methylacidiphilae	0	3	0	0	0	0	0	0	k__Bacteria;p__Verrucomicrobia;c__Methylacidiphilae
Opitutae	6	0	0	33	0	0	0	7	k__Bacteria;p__Verrucomicrobia;c__Opitutae
Pedosphaerae	56	8	18	105	0	0	12	71	k__Bacteria;p__Verrucomicrobia;c__Pedosphaerae
Spartobacteria	30	15	9	9	0	5	37	36	k__Bacteria;p__Verrucomicrobia;c__Spartobacteria
Verrucomicrobiae	20	8	25	8	69	44	65	38	k__Bacteria;p__Verrucomicrobia;c__Verrucomicrobiae
SHA_109	0	0	0	0	0	0	2	0	k__Bacteria;p__WS2;c__SHA_109
PRR_12	11	12	0	0	3	0	14	0	k__Bacteria;p__WS3;c__PRR_12
Cloacamonae	0	0	8	0	0	0	6	0	k__Bacteria;p__WWE1;c__Cloacamonae
unclassified	530	567	709	561	656	698	646	530	unclassified

## Sheet: Order
name	tw1	tw2	tw3	tw4	tw5	tw6	tw7	tw8	taxonomy
pGrfC26	7	0	0	0	0	0	0	0	k__Archaea;p__Crenarchaeota;c__MCG;o__pGrfC26
Cenarchaeales	13	3	0	65	19	8	28	26	k__Archaea;p__Crenarchaeota;c__Thaumarchaeota;o__Cenarchaeales
Nitrososphaerales	16	3	0	10	0	0	3	43	k__Archaea;p__Crenarchaeota;c__Thaumarchaeota;o__Nitrososphaerales
Methanobacteriales	0	5	0	0	3	0	12	0	k__Archaea;p__Euryarchaeota;c__Methanobacteria;o__Methanobacteriales
Methanocellales	10	0	0	0	0	0	10	0	k__Archaea;p__Euryarchaeota;c__Methanomicrobia;o__Methanocellales
Methanomicrobiales	0	0	12	0	4	0	0	3	k__Archaea;p__Euryarchaeota;c__Methanomicrobia;o__Methanomicrobiales
Methanosarcinales	0	0	22	0	27	0	0	0	k__Archaea;p__Euryarchaeota;c__Methanomicrobia;o__Methanosarcinales
E2	0	0	0	19	0	0	10	0	k__Archaea;p__Euryarchaeota;c__Thermoplasmata;o__E2
WCHD3_30	7	0	0	0	0	0	0	0	k__Archaea;p__Parvarchaeota;c__Parvarchaea;o__WCHD3_30
YLA114	0	0	0	0	2	0	0	5	k__Archaea;p__Parvarchaeota;c__Parvarchaea;o__YLA114
CCU21	3	0	6	2	0	0	0	3	k__Bacteria;p__Acidobacteria;c__Acidobacteria_6;o__CCU21
iii1_15	188	95	61	46	34	42	91	158	k__Bacteria;p__Acidobacteria;c__Acidobacteria_6;o__iii1_15
Acidobacteriales	351	72	106	709	20	40	80	546	k__Bacteria;p__Acidobacteria;c__Acidobacteriia;o__Acidobacteriales
MVS_40	0	0	0	0	4	0	0	0	k__Bacteria;p__Acidobacteria;c__BPC102;o__MVS_40
11_24	13	0	0	0	0	0	0	4	k__Bacteria;p__Acidobacteria;c__Chloracidobacteria;o__11_24
DS_100	0	4	0	0	0	0	0	12	k__Bacteria;p__Acidobacteria;c__Chloracidobacteria;o__DS_100
PK29	0	4	0	2	0	0	0	0	k__Bacteria;p__Acidobacteria;c__Chloracidobacteria;o__PK29
RB41	74	33	40	30	10	5	31	73	k__Bacteria;p__Acidobacteria;c__Chloracidobacteria;o__RB41
E29	0	0	0	3	0	0	0	0	k__Bacteria;p__Acidobacteria;c__DA052;o__E29
Ellin6513	44	4	6	416	22	13	10	33	k__Bacteria;p__Acidobacteria;c__DA052;o__Ellin6513
Holophagales	0	0	0	21	0	0	0	4	k__Bacteria;p__Acidobacteria;c__Holophagae;o__Holophagales
Solibacterales	301	130	147	618	20	24	55	377	k__Bacteria;p__Acidobacteria;c__Solibacteres;o__Solibacterales
Sva0725	21	8	4	0	3	9	0	29	k__Bacteria;p__Acidobacteria;c__Sva0725;o__Sva0725
32_20	25	0	0	4	3	0	7	14	k__Bacteria;p__Acidobacteria;c__iii1_8;o__32_20
DS_18	131	24	26	0	14	12	42	112	k__Bacteria;p__Acidobacteria;c__iii1_8;o__DS_18
SJA_36	0	0	0	0	0	0	0	12	k__Bacteria;p__Acidobacteria;c__iii1_8;o__SJA_36
Acidimicrobiales	584	115	208	184	33	91	242	555	k__Bacteria;p__Actinobacteria;c__Acidimicrobiia;o__Acidimicrobiales
Actinomycetales	16468	4872	4655	909	1204	1271	3852	12806	k__Bacteria;p__Actinobacteria;c__Actinobacteria;o__Actinomycetales
Bifidobacteriales	71	121	263	24	66	22	140	53	k__Bacteria;p__Actinobacteria;c__Actinobacteria;o__Bifidobacteriales
Micrococcales	0	0	0	0	13	0	0	0	k__Bacteria;p__Actinobacteria;c__Actinobacteria;o__Micrococcales
Coriobacteriales	81	139	479	12	53	10	203	94	k__Bacteria;p__Actinobacteria;c__Coriobacteriia;o__Coriobacteriales
0319_7L14	52	0	45	0	0	15	0	44	k__Bacteria;p__Actinobacteria;c__MB_A2_108;o__0319_7L14
Euzebyales	0	0	0	0	0	0	5	0	k__Bacteria;p__Actinobacteria;c__Nitriliruptoria;o__Euzebyales
Rubrobacterales	0	15	0	1	0	0	0	4	k__Bacteria;p__Actinobacteria;c__Rubrobacteria;o__Rubrobacterales
Gaiellales	1817	376	550	73	79	178	429	1856	k__Bacteria;p__Actinobacteria;c__Thermoleophilia;o__Gaiellales
Solirubrobacterales	1091	145	183	101	17	113	242	833	k__Bacteria;p__Actinobacteria;c__Thermoleophilia;o__Solirubrobacterales
FW68	0	0	0	4	0	0	0	0	k__Bacteria;p__Armatimonadetes;c__Armatimonadia;o__FW68
Chthonomonadales	17	0	2	0	0	0	4	20	k__Bacteria;p__Armatimonadetes;c__Chthonomonadetes;o__Chthonomonadales
SJA_22	6	0	0	0	0	0	3	7	k__Bacteria;p__Armatimonadetes;c__Chthonomonadetes;o__SJA_22
Fimbriimonadales	12	4	30	2	2	0	0	11	k__Bacteria;p__Armatimonadetes;c__Fimbriimonadia;o__Fimbriimonadales
RB046	0	0	5	0	0	0	0	0	k__Bacteria;p__Armatimonadetes;c__SJA_176;o__RB046
Bacteroidales	748	2986	2454	1359	1768	1263	2246	913	k__Bacteria;p__Bacteroidetes;c__Bacteroidia;o__Bacteroidales
Cytophagales	31	15	53	16	5	6	46	62	k__Bacteria;p__Bacteroidetes;c__Cytophagia;o__Cytophagales
Flavobacteriales	19	45	79	68	58	143	89	282	k__Bacteria;p__Bacteroidetes;c__Flavobacteriia;o__Flavobacteriales
Rhodothermales	2	0	17	0	0	0	0	0	k__Bacteria;p__Bacteroidetes;c__Rhodothermi;o__Rhodothermales
Saprospirales	195	62	104	175	13	30	202	377	k__Bacteria;p__Bacteroidetes;c__Saprospirae;o__Saprospirales
Sphingobacteriales	40	38	2	35	16	22	259	153	k__Bacteria;p__Bacteroidetes;c__Sphingobacteriia;o__Sphingobacteriales
Chlamydiales	6	0	0	0	0	2	5	0	k__Bacteria;p__Chlamydiae;c__Chlamydiia;o__Chlamydiales
A89	0	0	0	0	0	2	0	0	k__Bacteria;p__Chlorobi;c__BSV26;o__A89
Ignavibacteriales	22	0	9	5	0	0	0	9	k__Bacteria;p__Chlorobi;c__Ignavibacteria;o__Ignavibacteriales
A31	23	16	9	4	0	6	0	11	k__Bacteria;p__Chloroflexi;c__Anaerolineae;o__A31
Anaerolineales	38	11	115	4	13	0	0	6	k__Bacteria;p__Chloroflexi;c__Anaerolineae;o__Anaerolineales
Ardenscatenales	0	8	0	0	0	4	0	0	k__Bacteria;p__Chloroflexi;c__Anaerolineae;o__Ardenscatenales
Caldilineales	27	7	20	2	0	3	0	5	k__Bacteria;p__Chloroflexi;c__Anaerolineae;o__Caldilineales
GCA004	2	0	3	19	2	6	0	8	k__Bacteria;p__Chloroflexi;c__Anaerolineae;o__GCA004
H39	0	5	0	0	0	0	0	9	k__Bacteria;p__Chloroflexi;c__Anaerolineae;o__H39
S0208	0	0	0	3	0	0	0	0	k__Bacteria;p__Chloroflexi;c__Anaerolineae;o__S0208
SBR1031	23	48	12	0	2	0	0	7	k__Bacteria;p__Chloroflexi;c__Anaerolineae;o__SBR1031
SHA_20	0	0	5	0	0	0	0	0	k__Bacteria;p__Chloroflexi;c__Anaerolineae;o__SHA_20
SJA_15	0	8	48	0	0	0	0	3	k__Bacteria;p__Chloroflexi;c__Anaerolineae;o__SJA_15
envOPS12	0	0	0	3	0	0	0	0	k__Bacteria;p__Chloroflexi;c__Anaerolineae;o__envOPS12
AKIW781	19	0	10	0	0	0	17	0	k__Bacteria;p__Chloroflexi;c__Chloroflexi;o__AKIW781
Chloroflexales	0	0	0	0	0	0	3	8	k__Bacteria;p__Chloroflexi;c__Chloroflexi;o__Chloroflexales
Roseiflexales	28	13	43	0	0	0	2	32	k__Bacteria;p__Chloroflexi;c__Chloroflexi;o__Roseiflexales
B10_SB3A	13	0	0	0	0	0	0	0	k__Bacteria;p__Chloroflexi;c__Ktedonobacteria;o__B10_SB3A
B12_WMSP1	41	5	12	6	0	0	14	47	k__Bacteria;p__Chloroflexi;c__Ktedonobacteria;o__B12_WMSP1
Elev_1554	14	0	0	0	0	3	0	0	k__Bacteria;p__Chloroflexi;c__Ktedonobacteria;o__Elev_1554
JG30_KF_AS9	77	17	71	14	8	3	17	103	k__Bacteria;p__Chloroflexi;c__Ktedonobacteria;o__JG30_KF_AS9
Ktedonobacterales	15	0	10	0	6	0	0	40	k__Bacteria;p__Chloroflexi;c__Ktedonobacteria;o__Ktedonobacterales
Thermogemmatisporales	116	11	10	16	5	8	4	109	k__Bacteria;p__Chloroflexi;c__Ktedonobacteria;o__Thermogemmatisporales
AKYG885	3	12	0	0	0	0	8	24	k__Bacteria;p__Chloroflexi;c__TK10;o__AKYG885
B07_WMSP1	30	0	0	6	3	14	4	27	k__Bacteria;p__Chloroflexi;c__TK10;o__B07_WMSP1
mle1_48	0	0	0	0	0	3	0	15	k__Bacteria;p__Chloroflexi;c__TK17;o__mle1_48
AKYG1722	27	6	0	0	0	7	0	6	k__Bacteria;p__Chloroflexi;c__Thermomicrobia;o__AKYG1722
Ellin6537	0	0	0	0	0	0	9	3	k__Bacteria;p__Chloroflexi;c__Thermomicrobia;o__Ellin6537
JG30_KF_CM45	74	48	15	3	11	2	36	46	k__Bacteria;p__Chloroflexi;c__Thermomicrobia;o__JG30_KF_CM45
Sphaerobacterales	11	0	0	0	0	0	0	0	k__Bacteria;p__Chloroflexi;c__Thermomicrobia;o__Sphaerobacterales
MLE1_12	0	0	0	0	0	0	0	8	k__Bacteria;p__Cyanobacteria;c__4C0d_2;o__MLE1_12
SM1D11	5	0	0	0	0	0	0	0	k__Bacteria;p__Cyanobacteria;c__4C0d_2;o__SM1D11
YS2	0	0	7	2	9	3	6	0	k__Bacteria;p__Cyanobacteria;c__4C0d_2;o__YS2
Chlorophyta	49	6	13	3	10	0	189	500	k__Bacteria;p__Cyanobacteria;c__Chloroplast;o__Chlorophyta
Cryptophyta	0	2	0	15	26	0	0	0	k__Bacteria;p__Cyanobacteria;c__Chloroplast;o__Cryptophyta
Haptophyceae	0	0	4	0	0	0	0	0	k__Bacteria;p__Cyanobacteria;c__Chloroplast;o__Haptophyceae
Stramenopiles	286	19	95	38	90	39	338	1090	k__Bacteria;p__Cyanobacteria;c__Chloroplast;o__Stramenopiles
Streptophyta	2592	404	486	94	226	102	482	1529	k__Bacteria;p__Cyanobacteria;c__Chloroplast;o__Streptophyta
Nostocales	7	218	0	3	0	0	0	12	k__Bacteria;p__Cyanobacteria;c__Nostocophycideae;o__Nostocales
Chroococcales	35	12	8	0	10	28	0	92	k__Bacteria;p__Cyanobacteria;c__Oscillatoriophycideae;o__Chroococcales
Oscillatoriales	51	0	0	0	0	0	0	7	k__Bacteria;p__Cyanobacteria;c__Oscillatoriophycideae;o__Oscillatoriales
Pseudanabaenales	29	0	8	5	0	0	0	9	k__Bacteria;p__Cyanobacteria;c__Synechococcophycideae;o__Pseudanabaenales
Synechococcales	0	0	2	0	0	4	0	0	k__Bacteria;p__Cyanobacteria;c__Synechococcophycideae;o__Synechococcales
Deferribacterales	8	6	26	0	14	5	0	0	k__Bacteria;p__Deferribacteres;c__Deferribacteres;o__Deferribacterales
Elusimicrobiales	6	0	5	0	0	0	0	2	k__Bacteria;p__Elusimicrobia;c__Elusimicrobia;o__Elusimicrobiales
FAC88	6	0	0	0	0	0	0	4	k__Bacteria;p__Elusimicrobia;c__Elusimicrobia;o__FAC88
IIb	3	0	0	0	0	2	0	5	k__Bacteria;p__Elusimicrobia;c__Elusimicrobia;o__IIb
Bacillales	923	385	1005	578	387	823	671	2336	k__Bacteria;p__Firmicutes;c__Bacilli;o__Bacillales
Gemellales	9	0	0	0	9	0	0	0	k__Bacteria;p__Firmicutes;c__Bacilli;o__Gemellales
Haloplasmatales	0	6	0	0	0	0	0	0	k__Bacteria;p__Firmicutes;c__Bacilli;o__Haloplasmatales
Lactobacillales	1828	1469	2729	3244	3705	1263	4144	789	k__Bacteria;p__Firmicutes;c__Bacilli;o__Lactobacillales
Turicibacterales	23	0	13	7	26	0	19	40	k__Bacteria;p__Firmicutes;c__Bacilli;o__Turicibacterales
Clostridiales	1164	3667	2484	1636	1752	1068	2694	1459	k__Bacteria;p__Firmicutes;c__Clostridia;o__Clostridiales
Halanaerobiales	14	0	0	23	0	8	0	0	k__Bacteria;p__Firmicutes;c__Clostridia;o__Halanaerobiales
Natranaerobiales	0	0	0	0	4	0	0	4	k__Bacteria;p__Firmicutes;c__Clostridia;o__Natranaerobiales
OPB54	9	15	0	0	0	0	0	5	k__Bacteria;p__Firmicutes;c__Clostridia;o__OPB54
Erysipelotrichales	34	162	678	155	97	24	228	109	k__Bacteria;p__Firmicutes;c__Erysipelotrichi;o__Erysipelotrichales
Fusobacteriales	56	15	8	0	36	3	87	0	k__Bacteria;p__Fusobacteria;c__Fusobacteriia;o__Fusobacteriales
Ellin5290	123	54	39	0	16	25	32	75	k__Bacteria;p__Gemmatimonadetes;c__Gemmatimonadetes;o__Ellin5290
Gemmatimonadales	398	85	164	66	0	17	84	267	k__Bacteria;p__Gemmatimonadetes;c__Gemmatimonadetes;o__Gemmatimonadales
KD8_87	0	0	0	23	0	7	24	4	k__Bacteria;p__Gemmatimonadetes;c__Gemmatimonadetes;o__KD8_87
N1423WL	94	25	0	12	6	7	0	94	k__Bacteria;p__Gemmatimonadetes;c__Gemmatimonadetes;o__N1423WL
JH_WHS47	0	0	0	0	0	0	0	9	k__Bacteria;p__NC10;c__12_24;o__JH_WHS47
Nitrospirales	10	17	25	13	21	5	0	17	k__Bacteria;p__Nitrospirae;c__Nitrospira;o__Nitrospirales
d153	3	0	0	0	0	0	0	0	k__Bacteria;p__OP11;c__WCHB1_64;o__d153
SHA_124	7	0	0	0	3	0	0	0	k__Bacteria;p__OP8;c__OP8_1;o__SHA_124
d113	0	0	3	0	0	0	0	0	k__Bacteria;p__Planctomycetes;c__C6;o__d113
CPla_3	4	0	0	0	0	0	0	4	k__Bacteria;p__Planctomycetes;c__Phycisphaerae;o__CPla_3
WD2101	39	0	5	16	4	0	8	47	k__Bacteria;p__Planctomycetes;c__Phycisphaerae;o__WD2101
Gemmatales	63	25	5	10	0	2	8	9	k__Bacteria;p__Planctomycetes;c__Planctomycetia;o__Gemmatales
Pirellulales	2	12	2	0	0	0	0	0	k__Bacteria;p__Planctomycetes;c__Planctomycetia;o__Pirellulales
BD7_3	0	0	0	2	0	2	19	12	k__Bacteria;p__Proteobacteria;c__Alphaproteobacteria;o__BD7_3
Caulobacterales	117	15	103	219	45	709	166	142	k__Bacteria;p__Proteobacteria;c__Alphaproteobacteria;o__Caulobacterales
Ellin329	77	37	18	93	10	21	39	120	k__Bacteria;p__Proteobacteria;c__Alphaproteobacteria;o__Ellin329
Kiloniellales	0	0	0	0	5	0	18	0	k__Bacteria;p__Proteobacteria;c__Alphaproteobacteria;o__Kiloniellales
RF32	0	0	0	0	0	0	17	3	k__Bacteria;p__Proteobacteria;c__Alphaproteobacteria;o__RF32
Rhizobiales	998	337	540	292	188	5983	825	1156	k__Bacteria;p__Proteobacteria;c__Alphaproteobacteria;o__Rhizobiales
Rhodobacterales	46	191	174	30	49	127	528	87	k__Bacteria;p__Proteobacteria;c__Alphaproteobacteria;o__Rhodobacterales
Rhodospirillales	463	1448	455	810	67	867	244	453	k__Bacteria;p__Proteobacteria;c__Alphaproteobacteria;o__Rhodospirillales
Rickettsiales	0	11	2	24	38	19	15	30	k__Bacteria;p__Proteobacteria;c__Alphaproteobacteria;o__Rickettsiales
Sphingomonadales	1602	601	558	180	139	747	781	1722	k__Bacteria;p__Proteobacteria;c__Alphaproteobacteria;o__Sphingomonadales
A21b	47	7	0	0	0	5	26	14	k__Bacteria;p__Proteobacteria;c__Betaproteobacteria;o__A21b
ASSO_13	0	0	11	0	0	0	0	0	k__Bacteria;p__Proteobacteria;c__Betaproteobacteria;o__ASSO_13
Burkholderiales	2769	2421	632	592	470	5090	562	1662	k__Bacteria;p__Proteobacteria;c__Betaproteobacteria;o__Burkholderiales
Ellin6067	88	28	22	41	15	37	21	115	k__Bacteria;p__Proteobacteria;c__Betaproteobacteria;o__Ellin6067
IS_44	0	0	0	3	0	0	0	0	k__Bacteria;p__Proteobacteria;c__Betaproteobacteria;o__IS_44
MND1	47	13	11	0	12	11	13	62	k__Bacteria;p__Proteobacteria;c__Betaproteobacteria;o__MND1
Methylophilales	27	0	0	0	9	0	0	0	k__Bacteria;p__Proteobacteria;c__Betaproteobacteria;o__Methylophilales
Neisseriales	171	53	95	28	93	54	258	144	k__Bacteria;p__Proteobacteria;c__Betaproteobacteria;o__Neisseriales
Nitrosomonadales	18	0	0	0	0	0	0	0	k__Bacteria;p__Proteobacteria;c__Betaproteobacteria;o__Nitrosomonadales
Rhodocyclales	27	26	138	16	22	1	9	19	k__Bacteria;p__Proteobacteria;c__Betaproteobacteria;o__Rhodocyclales
SC_I_84	104	32	59	52	10	46	59	168	k__Bacteria;p__Proteobacteria;c__Betaproteobacteria;o__SC_I_84
Thiobacterales	0	0	0	0	3	0	0	0	k__Bacteria;p__Proteobacteria;c__Betaproteobacteria;o__Thiobacterales
Tremblayales	0	0	0	0	12	0	3	0	k__Bacteria;p__Proteobacteria;c__Betaproteobacteria;o__Tremblayales
BPC076	0	0	0	3	0	0	0	0	k__Bacteria;p__Proteobacteria;c__Deltaproteobacteria;o__BPC076
Bdellovibrionales	10	12	8	8	3	7	0	22	k__Bacteria;p__Proteobacteria;c__Deltaproteobacteria;o__Bdellovibrionales
Desulfarculales	0	0	16	0	0	0	0	0	k__Bacteria;p__Proteobacteria;c__Deltaproteobacteria;o__Desulfarculales
Desulfobacterales	3	0	145	0	3	6	0	0	k__Bacteria;p__Proteobacteria;c__Deltaproteobacteria;o__Desulfobacterales
Desulfovibrionales	23	37	1095	55	64	112	54	71	k__Bacteria;p__Proteobacteria;c__Deltaproteobacteria;o__Desulfovibrionales
Desulfuromonadales	57	62	2650	26	26	9	31	50	k__Bacteria;p__Proteobacteria;c__Deltaproteobacteria;o__Desulfuromonadales
Entotheonellales	0	0	0	4	0	0	0	5	k__Bacteria;p__Proteobacteria;c__Deltaproteobacteria;o__Entotheonellales
FAC87	6	0	6	0	0	0	0	7	k__Bacteria;p__Proteobacteria;c__Deltaproteobacteria;o__FAC87
GMD14H09	0	0	0	0	0	0	6	0	k__Bacteria;p__Proteobacteria;c__Deltaproteobacteria;o__GMD14H09
GW_28	0	0	17	0	0	0	0	0	k__Bacteria;p__Proteobacteria;c__Deltaproteobacteria;o__GW_28
MIZ46	41	12	25	0	9	18	40	55	k__Bacteria;p__Proteobacteria;c__Deltaproteobacteria;o__MIZ46
Myxococcales	295	74	104	206	29	63	88	313	k__Bacteria;p__Proteobacteria;c__Deltaproteobacteria;o__Myxococcales
NB1_j	11	14	0	7	0	13	0	5	k__Bacteria;p__Proteobacteria;c__Deltaproteobacteria;o__NB1_j
Spirobacillales	13	0	3	2	0	0	0	2	k__Bacteria;p__Proteobacteria;c__Deltaproteobacteria;o__Spirobacillales
Sva0853	0	0	0	5	0	0	0	0	k__Bacteria;p__Proteobacteria;c__Deltaproteobacteria;o__Sva0853
Syntrophobacterales	26	21	151	35	6	7	27	68	k__Bacteria;p__Proteobacteria;c__Deltaproteobacteria;o__Syntrophobacterales
Campylobacterales	15	7	112	2	43	195	34	19	k__Bacteria;p__Proteobacteria;c__Epsilonproteobacteria;o__Campylobacterales
Acidithiobacillales	0	0	0	14	0	0	0	0	k__Bacteria;p__Proteobacteria;c__Gammaproteobacteria;o__Acidithiobacillales
Aeromonadales	2	12	29	0	44	7	5	28	k__Bacteria;p__Proteobacteria;c__Gammaproteobacteria;o__Aeromonadales
Alteromonadales	0	1	4	50	15	22	98	20	k__Bacteria;p__Proteobacteria;c__Gammaproteobacteria;o__Alteromonadales
Chromatiales	6	0	3	0	0	0	17	0	k__Bacteria;p__Proteobacteria;c__Gammaproteobacteria;o__Chromatiales
Enterobacteriales	807	4120	1309	1013	2460	2327	2513	1123	k__Bacteria;p__Proteobacteria;c__Gammaproteobacteria;o__Enterobacteriales
HOC36	0	5	2	0	0	0	0	0	k__Bacteria;p__Proteobacteria;c__Gammaproteobacteria;o__HOC36
HTCC2188	0	0	0	0	9	0	0	0	k__Bacteria;p__Proteobacteria;c__Gammaproteobacteria;o__HTCC2188
Legionellales	39	3	18	4	7	25	0	89	k__Bacteria;p__Proteobacteria;c__Gammaproteobacteria;o__Legionellales
Methylococcales	0	0	29	0	0	0	0	0	k__Bacteria;p__Proteobacteria;c__Gammaproteobacteria;o__Methylococcales
Oceanospirillales	4	0	0	4	0	0	1	5	k__Bacteria;p__Proteobacteria;c__Gammaproteobacteria;o__Oceanospirillales
Pasteurellales	54	49	74	62	122	33	95	60	k__Bacteria;p__Proteobacteria;c__Gammaproteobacteria;o__Pasteurellales
Pseudomonadales	216	271	927	165	205	562	661	672	k__Bacteria;p__Proteobacteria;c__Gammaproteobacteria;o__Pseudomonadales
Thiotrichales	3	0	0	0	0	0	4	8	k__Bacteria;p__Proteobacteria;c__Gammaproteobacteria;o__Thiotrichales
Vibrionales	1182	840	951	361	747	689	4495	2552	k__Bacteria;p__Proteobacteria;c__Gammaproteobacteria;o__Vibrionales
Xanthomonadales	179	42	119	209	60	454	205	294	k__Bacteria;p__Proteobacteria;c__Gammaproteobacteria;o__Xanthomonadales
CV90	0	0	0	0	0	0	0	6	k__Bacteria;p__Proteobacteria;c__TA18;o__CV90
PHOS_HD29	0	0	0	0	0	0	0	5	k__Bacteria;p__Proteobacteria;c__TA18;o__PHOS_HD29
Arctic96B_7	0	0	0	4	4	0	0	0	k__Bacteria;p__SAR406;c__AB16;o__Arctic96B_7
ZA3648c	0	2	0	0	0	0	0	0	k__Bacteria;p__SAR406;c__AB16;o__ZA3648c
Brachyspirales	0	0	0	0	5	0	0	0	k__Bacteria;p__Spirochaetes;c__Brachyspirae;o__Brachyspirales
SBYZ_6080	0	0	16	0	0	0	0	0	k__Bacteria;p__Spirochaetes;c__GN05;o__SBYZ_6080
Leptospirales	0	0	3	0	0	0	0	0	k__Bacteria;p__Spirochaetes;c__Leptospirae;o__Leptospirales
Sphaerochaetales	0	0	2	0	0	0	0	0	k__Bacteria;p__Spirochaetes;c__Spirochaetes;o__Sphaerochaetales
Spirochaetales	0	6	27	0	13	0	16	4	k__Bacteria;p__Spirochaetes;c__Spirochaetes;o__Spirochaetales
Synergistales	0	15	252	2	9	0	0	14	k__Bacteria;p__Synergistetes;c__Synergistia;o__Synergistales
Blgi18	0	0	0	0	0	0	0	4	k__Bacteria;p__TM7;c__TM7_3;o__Blgi18
CW040	0	0	0	0	5	14	0	6	k__Bacteria;p__TM7;c__TM7_3;o__CW040
EW055	0	0	0	0	0	0	5	0	k__Bacteria;p__TM7;c__TM7_3;o__EW055
I025	0	0	6	0	0	0	10	0	k__Bacteria;p__TM7;c__TM7_3;o__I025
Anaeroplasmatales	0	0	0	0	3	0	0	0	k__Bacteria;p__Tenericutes;c__Mollicutes;o__Anaeroplasmatales
Mycoplasmatales	0	0	7	0	0	0	0	0	k__Bacteria;p__Tenericutes;c__Mollicutes;o__Mycoplasmatales
RF39	2	7	0	3	1	0	0	0	k__Bacteria;p__Tenericutes;c__Mollicutes;o__RF39
RsaHF231	0	0	0	0	3	0	0	0	k__Bacteria;p__Tenericutes;c__Mollicutes;o__RsaHF231
Deinococcales	22	15	55	0	3	0	81	21	k__Bacteria;p__Thermi;c__Deinococci;o__Deinococcales
Thermotogales	0	0	0	0	2	0	0	0	k__Bacteria;p__Thermotogae;c__Thermotogae;o__Thermotogales
S_BQ2_57	0	3	0	0	0	0	0	0	k__Bacteria;p__Verrucomicrobia;c__Methylacidiphilae;o__S_BQ2_57
Cerasicoccales	0	0	0	2	0	0	0	0	k__Bacteria;p__Verrucomicrobia;c__Opitutae;o__Cerasicoccales
Opitutales	6	0	0	31	0	0	0	7	k__Bacteria;p__Verrucomicrobia;c__Opitutae;o__Opitutales
Pedosphaerales	56	8	18	105	0	0	12	71	k__Bacteria;p__Verrucomicrobia;c__Pedosphaerae;o__Pedosphaerales
Chthoniobacterales	30	15	9	9	0	5	37	36	k__Bacteria;p__Verrucomicrobia;c__Spartobacteria;o__Chthoniobacterales
Verrucomicrobiales	20	8	25	8	69	44	65	38	k__Bacteria;p__Verrucomicrobia;c__Verrucomicrobiae;o__Verrucomicrobiales
Sediment_1	11	12	0	0	3	0	14	0	k__Bacteria;p__WS3;c__PRR_12;o__Sediment_1
Cloacamonales	0	0	8	0	0	0	6	0	k__Bacteria;p__WWE1;c__Cloacamonae;o__Cloacamonales
unclassified	1802	1085	1204	927	744	892	1110	1974	unclassified

## Sheet: Family
name	tw1	tw2	tw3	tw4	tw5	tw6	tw7	tw8	taxonomy
Cenarchaeaceae	0	3	0	58	16	0	28	0	k__Archaea;p__Crenarchaeota;c__Thaumarchaeota;o__Cenarchaeales;f__Cenarchaeaceae
SAGMA_X	13	0	0	7	3	8	0	26	k__Archaea;p__Crenarchaeota;c__Thaumarchaeota;o__Cenarchaeales;f__SAGMA_X
Nitrososphaeraceae	16	3	0	10	0	0	3	43	k__Archaea;p__Crenarchaeota;c__Thaumarchaeota;o__Nitrososphaerales;f__Nitrososphaeraceae
Methanobacteriaceae	0	5	0	0	3	0	12	0	k__Archaea;p__Euryarchaeota;c__Methanobacteria;o__Methanobacteriales;f__Methanobacteriaceae
Methanocellaceae	10	0	0	0	0	0	10	0	k__Archaea;p__Euryarchaeota;c__Methanomicrobia;o__Methanocellales;f__Methanocellaceae
Methanocorpusculaceae	0	0	0	0	0	0	0	3	k__Archaea;p__Euryarchaeota;c__Methanomicrobia;o__Methanomicrobiales;f__Methanocorpusculaceae
Methanoregulaceae	0	0	0	0	4	0	0	0	k__Archaea;p__Euryarchaeota;c__Methanomicrobia;o__Methanomicrobiales;f__Methanoregulaceae
Methanospirillaceae	0	0	12	0	0	0	0	0	k__Archaea;p__Euryarchaeota;c__Methanomicrobia;o__Methanomicrobiales;f__Methanospirillaceae
Methanosaetaceae	0	0	11	0	27	0	0	0	k__Archaea;p__Euryarchaeota;c__Methanomicrobia;o__Methanosarcinales;f__Methanosaetaceae
Methanosarcinaceae	0	0	11	0	0	0	0	0	k__Archaea;p__Euryarchaeota;c__Methanomicrobia;o__Methanosarcinales;f__Methanosarcinaceae
Marine_group_II	0	0	0	19	0	0	0	0	k__Archaea;p__Euryarchaeota;c__Thermoplasmata;o__E2;f__Marine_group_II
RB40	25	9	2	6	0	0	20	26	k__Bacteria;p__Acidobacteria;c__Acidobacteria_6;o__iii1_15;f__RB40
mb2424	13	11	0	11	12	0	0	0	k__Bacteria;p__Acidobacteria;c__Acidobacteria_6;o__iii1_15;f__mb2424
Acidobacteriaceae	76	13	18	368	8	0	0	132	k__Bacteria;p__Acidobacteria;c__Acidobacteriia;o__Acidobacteriales;f__Acidobacteriaceae
Koribacteraceae	275	59	88	341	6	40	80	414	k__Bacteria;p__Acidobacteria;c__Acidobacteriia;o__Acidobacteriales;f__Koribacteraceae
Ellin6075	70	29	39	15	8	5	31	70	k__Bacteria;p__Acidobacteria;c__Chloracidobacteria;o__RB41;f__Ellin6075
Holophagaceae	0	0	0	21	0	0	0	4	k__Bacteria;p__Acidobacteria;c__Holophagae;o__Holophagales;f__Holophagaceae
AKIW659	14	0	0	0	0	0	0	0	k__Bacteria;p__Acidobacteria;c__Solibacteres;o__Solibacterales;f__AKIW659
MVS_65	5	0	0	14	0	0	0	0	k__Bacteria;p__Acidobacteria;c__Solibacteres;o__Solibacterales;f__MVS_65
Solibacteraceae	177	111	132	439	10	16	34	210	k__Bacteria;p__Acidobacteria;c__Solibacteres;o__Solibacterales;f__Solibacteraceae
AKIW874	9	0	0	0	0	0	0	0	k__Bacteria;p__Actinobacteria;c__Acidimicrobiia;o__Acidimicrobiales;f__AKIW874
C111	94	22	41	0	16	10	46	64	k__Bacteria;p__Actinobacteria;c__Acidimicrobiia;o__Acidimicrobiales;f__C111
EB1017	209	45	98	0	15	38	53	313	k__Bacteria;p__Actinobacteria;c__Acidimicrobiia;o__Acidimicrobiales;f__EB1017
Iamiaceae	0	0	9	0	0	0	38	0	k__Bacteria;p__Actinobacteria;c__Acidimicrobiia;o__Acidimicrobiales;f__Iamiaceae
Microthrixaceae	0	0	22	0	0	0	17	0	k__Bacteria;p__Actinobacteria;c__Acidimicrobiia;o__Acidimicrobiales;f__Microthrixaceae
Actinomycetaceae	168	16	6	0	13	0	0	32	k__Bacteria;p__Actinobacteria;c__Actinobacteria;o__Actinomycetales;f__Actinomycetaceae
Actinospicaceae	5	13	0	12	0	0	0	11	k__Bacteria;p__Actinobacteria;c__Actinobacteria;o__Actinomycetales;f__Actinospicaceae
Actinosynnemataceae	17	0	0	0	0	0	0	0	k__Bacteria;p__Actinobacteria;c__Actinobacteria;o__Actinomycetales;f__Actinosynnemataceae
Beutenbergiaceae	2	13	0	0	0	0	0	6	k__Bacteria;p__Actinobacteria;c__Actinobacteria;o__Actinomycetales;f__Beutenbergiaceae
Bogoriellaceae	31	0	3	0	7	0	0	51	k__Bacteria;p__Actinobacteria;c__Actinobacteria;o__Actinomycetales;f__Bogoriellaceae
Brevibacteriaceae	11	9	28	0	0	0	23	12	k__Bacteria;p__Actinobacteria;c__Actinobacteria;o__Actinomycetales;f__Brevibacteriaceae
Cellulomonadaceae	72	2	11	0	19	0	18	54	k__Bacteria;p__Actinobacteria;c__Actinobacteria;o__Actinomycetales;f__Cellulomonadaceae
Corynebacteriaceae	168	581	248	22	48	55	131	133	k__Bacteria;p__Actinobacteria;c__Actinobacteria;o__Actinomycetales;f__Corynebacteriaceae
Dermabacteraceae	0	29	59	0	8	0	9	47	k__Bacteria;p__Actinobacteria;c__Actinobacteria;o__Actinomycetales;f__Dermabacteraceae
Dermacoccaceae	9	0	0	0	0	0	0	9	k__Bacteria;p__Actinobacteria;c__Actinobacteria;o__Actinomycetales;f__Dermacoccaceae
Dermatophilaceae	11	0	0	0	0	0	0	0	k__Bacteria;p__Actinobacteria;c__Actinobacteria;o__Actinomycetales;f__Dermatophilaceae
Dietziaceae	12	0	36	0	4	0	17	0	k__Bacteria;p__Actinobacteria;c__Actinobacteria;o__Actinomycetales;f__Dietziaceae
Frankiaceae	999	261	172	40	54	45	252	827	k__Bacteria;p__Actinobacteria;c__Actinobacteria;o__Actinomycetales;f__Frankiaceae
Geodermatophilaceae	1802	429	628	59	91	85	317	1693	k__Bacteria;p__Actinobacteria;c__Actinobacteria;o__Actinomycetales;f__Geodermatophilaceae
Glycomycetaceae	0	0	0	0	0	0	7	0	k__Bacteria;p__Actinobacteria;c__Actinobacteria;o__Actinomycetales;f__Glycomycetaceae
Gordoniaceae	0	0	0	0	11	0	5	22	k__Bacteria;p__Actinobacteria;c__Actinobacteria;o__Actinomycetales;f__Gordoniaceae
Intrasporangiaceae	2391	628	762	0	222	175	896	1890	k__Bacteria;p__Actinobacteria;c__Actinobacteria;o__Actinomycetales;f__Intrasporangiaceae
Jonesiaceae	0	0	0	0	0	0	8	0	k__Bacteria;p__Actinobacteria;c__Actinobacteria;o__Actinomycetales;f__Jonesiaceae
Kineosporiaceae	60	0	9	0	0	0	10	31	k__Bacteria;p__Actinobacteria;c__Actinobacteria;o__Actinomycetales;f__Kineosporiaceae
Microbacteriaceae	381	190	115	49	51	367	129	507	k__Bacteria;p__Actinobacteria;c__Actinobacteria;o__Actinomycetales;f__Microbacteriaceae
Micrococcaceae	1277	411	458	63	132	137	396	678	k__Bacteria;p__Actinobacteria;c__Actinobacteria;o__Actinomycetales;f__Micrococcaceae
Micromonosporaceae	69	72	38	136	21	9	59	134	k__Bacteria;p__Actinobacteria;c__Actinobacteria;o__Actinomycetales;f__Micromonosporaceae
Mycobacteriaceae	538	116	186	17	13	10	200	418	k__Bacteria;p__Actinobacteria;c__Actinobacteria;o__Actinomycetales;f__Mycobacteriaceae
Nakamurellaceae	84	0	51	6	0	0	0	24	k__Bacteria;p__Actinobacteria;c__Actinobacteria;o__Actinomycetales;f__Nakamurellaceae
Nocardiaceae	99	50	19	0	26	0	54	102	k__Bacteria;p__Actinobacteria;c__Actinobacteria;o__Actinomycetales;f__Nocardiaceae
Nocardioidaceae	4705	1059	872	74	188	203	632	3929	k__Bacteria;p__Actinobacteria;c__Actinobacteria;o__Actinomycetales;f__Nocardioidaceae
Nocardiopsaceae	13	0	3	0	0	0	0	0	k__Bacteria;p__Actinobacteria;c__Actinobacteria;o__Actinomycetales;f__Nocardiopsaceae
Propionibacteriaceae	1413	379	427	52	191	42	316	360	k__Bacteria;p__Actinobacteria;c__Actinobacteria;o__Actinomycetales;f__Propionibacteriaceae
Pseudonocardiaceae	355	98	88	12	27	15	46	180	k__Bacteria;p__Actinobacteria;c__Actinobacteria;o__Actinomycetales;f__Pseudonocardiaceae
Ruaniaceae	0	0	0	0	7	0	0	0	k__Bacteria;p__Actinobacteria;c__Actinobacteria;o__Actinomycetales;f__Ruaniaceae
Sporichthyaceae	663	146	164	34	38	38	159	610	k__Bacteria;p__Actinobacteria;c__Actinobacteria;o__Actinomycetales;f__Sporichthyaceae
Streptomycetaceae	418	110	62	6	1	42	56	378	k__Bacteria;p__Actinobacteria;c__Actinobacteria;o__Actinomycetales;f__Streptomycetaceae
Streptosporangiaceae	26	0	27	0	0	0	17	0	k__Bacteria;p__Actinobacteria;c__Actinobacteria;o__Actinomycetales;f__Streptosporangiaceae
Thermomonosporaceae	139	141	50	0	4	22	0	127	k__Bacteria;p__Actinobacteria;c__Actinobacteria;o__Actinomycetales;f__Thermomonosporaceae
Williamsiaceae	11	0	0	0	0	0	0	2	k__Bacteria;p__Actinobacteria;c__Actinobacteria;o__Actinomycetales;f__Williamsiaceae
Yaniellaceae	0	0	14	0	0	0	0	0	k__Bacteria;p__Actinobacteria;c__Actinobacteria;o__Actinomycetales;f__Yaniellaceae
Bifidobacteriaceae	71	121	263	24	66	22	140	53	k__Bacteria;p__Actinobacteria;c__Actinobacteria;o__Bifidobacteriales;f__Bifidobacteriaceae
Coriobacteriaceae	81	139	479	12	53	10	203	94	k__Bacteria;p__Actinobacteria;c__Coriobacteriia;o__Coriobacteriales;f__Coriobacteriaceae
Euzebyaceae	0	0	0	0	0	0	5	0	k__Bacteria;p__Actinobacteria;c__Nitriliruptoria;o__Euzebyales;f__Euzebyaceae
Rubrobacteraceae	0	15	0	1	0	0	0	4	k__Bacteria;p__Actinobacteria;c__Rubrobacteria;o__Rubrobacterales;f__Rubrobacteraceae
AK1AB1_02E	0	0	0	0	0	0	7	17	k__Bacteria;p__Actinobacteria;c__Thermoleophilia;o__Gaiellales;f__AK1AB1_02E
Gaiellaceae	1518	262	412	59	66	131	327	1507	k__Bacteria;p__Actinobacteria;c__Thermoleophilia;o__Gaiellales;f__Gaiellaceae
Conexibacteraceae	231	28	42	46	5	31	31	225	k__Bacteria;p__Actinobacteria;c__Thermoleophilia;o__Solirubrobacterales;f__Conexibacteraceae
Patulibacteraceae	156	13	13	0	0	7	32	80	k__Bacteria;p__Actinobacteria;c__Thermoleophilia;o__Solirubrobacterales;f__Patulibacteraceae
Solirubrobacteraceae	179	17	15	0	2	17	36	152	k__Bacteria;p__Actinobacteria;c__Thermoleophilia;o__Solirubrobacterales;f__Solirubrobacteraceae
Chthonomonadaceae	17	0	2	0	0	0	4	20	k__Bacteria;p__Armatimonadetes;c__Chthonomonadetes;o__Chthonomonadales;f__Chthonomonadaceae
Fimbriimonadaceae	4	4	30	2	2	0	0	11	k__Bacteria;p__Armatimonadetes;c__Fimbriimonadia;o__Fimbriimonadales;f__Fimbriimonadaceae
BA008	0	6	257	2	0	0	0	0	k__Bacteria;p__Bacteroidetes;c__Bacteroidia;o__Bacteroidales;f__BA008
BS11	2	0	0	0	0	0	0	0	k__Bacteria;p__Bacteroidetes;c__Bacteroidia;o__Bacteroidales;f__BS11
Bacteroidaceae	183	680	227	1008	455	455	1039	295	k__Bacteria;p__Bacteroidetes;c__Bacteroidia;o__Bacteroidales;f__Bacteroidaceae
Barnesiellaceae	8	0	11	2	5	0	56	27	k__Bacteria;p__Bacteroidetes;c__Bacteroidia;o__Bacteroidales;f__Barnesiellaceae
Marinilabiaceae	0	0	0	0	3	0	0	0	k__Bacteria;p__Bacteroidetes;c__Bacteroidia;o__Bacteroidales;f__Marinilabiaceae
Odoribacteraceae	4	19	132	1	0	28	13	11	k__Bacteria;p__Bacteroidetes;c__Bacteroidia;o__Bacteroidales;f__Odoribacteraceae
Paraprevotellaceae	19	94	68	3	140	123	94	53	k__Bacteria;p__Bacteroidetes;c__Bacteroidia;o__Bacteroidales;f__Paraprevotellaceae
Porphyromonadaceae	46	63	600	185	93	54	70	51	k__Bacteria;p__Bacteroidetes;c__Bacteroidia;o__Bacteroidales;f__Porphyromonadaceae
Prevotellaceae	94	1743	69	39	458	31	336	121	k__Bacteria;p__Bacteroidetes;c__Bacteroidia;o__Bacteroidales;f__Prevotellaceae
Rikenellaceae	22	32	177	7	77	72	44	48	k__Bacteria;p__Bacteroidetes;c__Bacteroidia;o__Bacteroidales;f__Rikenellaceae
S24_7	338	325	641	99	470	488	510	289	k__Bacteria;p__Bacteroidetes;c__Bacteroidia;o__Bacteroidales;f__S24_7
SB_1	3	0	8	0	0	0	0	0	k__Bacteria;p__Bacteroidetes;c__Bacteroidia;o__Bacteroidales;f__SB_1
p_2534_18B5	0	0	7	0	0	0	0	0	k__Bacteria;p__Bacteroidetes;c__Bacteroidia;o__Bacteroidales;f__p_2534_18B5
Cyclobacteriaceae	0	0	0	2	0	0	0	0	k__Bacteria;p__Bacteroidetes;c__Cytophagia;o__Cytophagales;f__Cyclobacteriaceae
Cytophagaceae	31	15	46	14	5	0	42	42	k__Bacteria;p__Bacteroidetes;c__Cytophagia;o__Cytophagales;f__Cytophagaceae
Flammeovirgaceae	0	0	0	0	0	6	0	2	k__Bacteria;p__Bacteroidetes;c__Cytophagia;o__Cytophagales;f__Flammeovirgaceae
Cryomorphaceae	0	0	0	2	0	0	0	0	k__Bacteria;p__Bacteroidetes;c__Flavobacteriia;o__Flavobacteriales;f__Cryomorphaceae
Flavobacteriaceae	12	14	24	8	22	2	25	67	k__Bacteria;p__Bacteroidetes;c__Flavobacteriia;o__Flavobacteriales;f__Flavobacteriaceae
NS9	0	0	0	0	0	0	4	0	k__Bacteria;p__Bacteroidetes;c__Flavobacteriia;o__Flavobacteriales;f__NS9
Weeksellaceae	7	31	48	58	36	141	50	215	k__Bacteria;p__Bacteroidetes;c__Flavobacteriia;o__Flavobacteriales;f__Weeksellaceae
Rhodothermaceae	2	0	17	0	0	0	0	0	k__Bacteria;p__Bacteroidetes;c__Rhodothermi;o__Rhodothermales;f__Rhodothermaceae
Chitinophagaceae	184	55	90	172	11	30	202	377	k__Bacteria;p__Bacteroidetes;c__Saprospirae;o__Saprospirales;f__Chitinophagaceae
Saprospiraceae	11	7	14	0	2	0	0	0	k__Bacteria;p__Bacteroidetes;c__Saprospirae;o__Saprospirales;f__Saprospiraceae
Sphingobacteriaceae	40	30	2	29	11	20	230	133	k__Bacteria;p__Bacteroidetes;c__Sphingobacteriia;o__Sphingobacteriales;f__Sphingobacteriaceae
Parachlamydiaceae	6	0	0	0	0	0	0	0	k__Bacteria;p__Chlamydiae;c__Chlamydiia;o__Chlamydiales;f__Parachlamydiaceae
Ignavibacteriaceae	22	0	9	5	0	0	0	9	k__Bacteria;p__Chlorobi;c__Ignavibacteria;o__Ignavibacteriales;f__Ignavibacteriaceae
S47	17	5	9	4	0	6	0	11	k__Bacteria;p__Chloroflexi;c__Anaerolineae;o__A31;f__S47
Anaerolinaceae	38	11	115	4	13	0	0	6	k__Bacteria;p__Chloroflexi;c__Anaerolineae;o__Anaerolineales;f__Anaerolinaceae
Ardenscatenaceae	0	8	0	0	0	4	0	0	k__Bacteria;p__Chloroflexi;c__Anaerolineae;o__Ardenscatenales;f__Ardenscatenaceae
Caldilineaceae	27	7	20	2	0	3	0	5	k__Bacteria;p__Chloroflexi;c__Anaerolineae;o__Caldilineales;f__Caldilineaceae
A4b	14	45	0	0	0	0	0	2	k__Bacteria;p__Chloroflexi;c__Anaerolineae;o__SBR1031;f__A4b
oc28	9	3	12	0	2	0	0	5	k__Bacteria;p__Chloroflexi;c__Anaerolineae;o__SBR1031;f__oc28
FFCH7168	0	0	0	0	0	0	3	8	k__Bacteria;p__Chloroflexi;c__Chloroflexi;o__Chloroflexales;f__FFCH7168
Kouleothrixaceae	18	13	23	0	0	0	2	24	k__Bacteria;p__Chloroflexi;c__Chloroflexi;o__Roseiflexales;f__Kouleothrixaceae
Ktedonobacteraceae	15	0	10	0	6	0	0	40	k__Bacteria;p__Chloroflexi;c__Ktedonobacteria;o__Ktedonobacterales;f__Ktedonobacteraceae
Thermogemmatisporaceae	116	11	10	16	5	8	4	109	k__Bacteria;p__Chloroflexi;c__Ktedonobacteria;o__Thermogemmatisporales;f__Thermogemmatisporaceae
5B_12	0	3	0	0	0	0	0	0	k__Bacteria;p__Chloroflexi;c__TK10;o__AKYG885;f__5B_12
Dolo_23	3	9	0	0	0	0	8	24	k__Bacteria;p__Chloroflexi;c__TK10;o__AKYG885;f__Dolo_23
FFCH4570	0	0	0	0	3	0	0	0	k__Bacteria;p__Chloroflexi;c__TK10;o__B07_WMSP1;f__FFCH4570
Chlamydomonadaceae	27	0	0	0	10	0	189	371	k__Bacteria;p__Cyanobacteria;c__Chloroplast;o__Chlorophyta;f__Chlamydomonadaceae
Mamiellaceae	0	0	0	3	0	0	0	0	k__Bacteria;p__Cyanobacteria;c__Chloroplast;o__Chlorophyta;f__Mamiellaceae
Trebouxiophyceae	0	0	0	0	0	0	0	5	k__Bacteria;p__Cyanobacteria;c__Chloroplast;o__Chlorophyta;f__Trebouxiophyceae
Nostocaceae	7	218	0	3	0	0	0	12	k__Bacteria;p__Cyanobacteria;c__Nostocophycideae;o__Nostocales;f__Nostocaceae
Xenococcaceae	35	12	8	0	10	28	0	92	k__Bacteria;p__Cyanobacteria;c__Oscillatoriophycideae;o__Chroococcales;f__Xenococcaceae
Phormidiaceae	51	0	0	0	0	0	0	7	k__Bacteria;p__Cyanobacteria;c__Oscillatoriophycideae;o__Oscillatoriales;f__Phormidiaceae
Pseudanabaenaceae	17	0	8	5	0	0	0	9	k__Bacteria;p__Cyanobacteria;c__Synechococcophycideae;o__Pseudanabaenales;f__Pseudanabaenaceae
Synechococcaceae	0	0	2	0	0	4	0	0	k__Bacteria;p__Cyanobacteria;c__Synechococcophycideae;o__Synechococcales;f__Synechococcaceae
Deferribacteraceae	8	6	26	0	14	5	0	0	k__Bacteria;p__Deferribacteres;c__Deferribacteres;o__Deferribacterales;f__Deferribacteraceae
Elusimicrobiaceae	0	0	5	0	0	0	0	0	k__Bacteria;p__Elusimicrobia;c__Elusimicrobia;o__Elusimicrobiales;f__Elusimicrobiaceae
Alicyclobacillaceae	67	10	8	11	4	14	8	101	k__Bacteria;p__Firmicutes;c__Bacilli;o__Bacillales;f__Alicyclobacillaceae
Bacillaceae	449	176	701	489	223	671	419	910	k__Bacteria;p__Firmicutes;c__Bacilli;o__Bacillales;f__Bacillaceae
Exiguobacteraceae	11	0	0	0	47	0	0	0	k__Bacteria;p__Firmicutes;c__Bacilli;o__Bacillales;f__Exiguobacteraceae
Paenibacillaceae	91	42	29	14	27	50	3	197	k__Bacteria;p__Firmicutes;c__Bacilli;o__Bacillales;f__Paenibacillaceae
Planococcaceae	125	65	61	35	57	16	67	631	k__Bacteria;p__Firmicutes;c__Bacilli;o__Bacillales;f__Planococcaceae
Sporolactobacillaceae	37	0	14	0	0	0	8	23	k__Bacteria;p__Firmicutes;c__Bacilli;o__Bacillales;f__Sporolactobacillaceae
Staphylococcaceae	71	82	167	26	0	68	69	312	k__Bacteria;p__Firmicutes;c__Bacilli;o__Bacillales;f__Staphylococcaceae
Thermicanaceae	0	0	0	0	0	4	0	0	k__Bacteria;p__Firmicutes;c__Bacilli;o__Bacillales;f__Thermicanaceae
Thermoactinomycetaceae	34	0	3	0	4	0	0	18	k__Bacteria;p__Firmicutes;c__Bacilli;o__Bacillales;f__Thermoactinomycetaceae
Gemellaceae	9	0	0	0	9	0	0	0	k__Bacteria;p__Firmicutes;c__Bacilli;o__Gemellales;f__Gemellaceae
Haloplasmataceae	0	6	0	0	0	0	0	0	k__Bacteria;p__Firmicutes;c__Bacilli;o__Haloplasmatales;f__Haloplasmataceae
Aerococcaceae	12	25	0	0	11	12	4	0	k__Bacteria;p__Firmicutes;c__Bacilli;o__Lactobacillales;f__Aerococcaceae
Carnobacteriaceae	0	13	0	0	17	0	0	13	k__Bacteria;p__Firmicutes;c__Bacilli;o__Lactobacillales;f__Carnobacteriaceae
Enterococcaceae	555	153	358	287	101	229	109	63	k__Bacteria;p__Firmicutes;c__Bacilli;o__Lactobacillales;f__Enterococcaceae
Lactobacillaceae	761	964	1944	2505	2916	508	3092	305	k__Bacteria;p__Firmicutes;c__Bacilli;o__Lactobacillales;f__Lactobacillaceae
Leuconostocaceae	180	64	80	344	246	35	238	55	k__Bacteria;p__Firmicutes;c__Bacilli;o__Lactobacillales;f__Leuconostocaceae
Streptococcaceae	320	248	347	108	409	475	680	353	k__Bacteria;p__Firmicutes;c__Bacilli;o__Lactobacillales;f__Streptococcaceae
Turicibacteraceae	23	0	13	7	26	0	19	40	k__Bacteria;p__Firmicutes;c__Bacilli;o__Turicibacterales;f__Turicibacteraceae
Acidaminobacteraceae	0	0	12	0	0	14	0	0	k__Bacteria;p__Firmicutes;c__Clostridia;o__Clostridiales;f__Acidaminobacteraceae
Caldicoprobacteraceae	0	0	0	0	0	0	0	33	k__Bacteria;p__Firmicutes;c__Clostridia;o__Clostridiales;f__Caldicoprobacteraceae
Christensenellaceae	17	4	101	0	3	12	0	6	k__Bacteria;p__Firmicutes;c__Clostridia;o__Clostridiales;f__Christensenellaceae
Clostridiaceae	110	210	236	257	276	77	423	357	k__Bacteria;p__Firmicutes;c__Clostridia;o__Clostridiales;f__Clostridiaceae
Dehalobacteriaceae	0	0	0	0	0	5	0	3	k__Bacteria;p__Firmicutes;c__Clostridia;o__Clostridiales;f__Dehalobacteriaceae
Eubacteriaceae	0	0	0	0	0	0	0	10	k__Bacteria;p__Firmicutes;c__Clostridia;o__Clostridiales;f__Eubacteriaceae
Gracilibacteraceae	0	0	6	0	0	0	0	0	k__Bacteria;p__Firmicutes;c__Clostridia;o__Clostridiales;f__Gracilibacteraceae
Lachnospiraceae	369	1961	315	765	495	225	980	421	k__Bacteria;p__Firmicutes;c__Clostridia;o__Clostridiales;f__Lachnospiraceae
Mogibacteriaceae	28	7	41	0	0	8	28	0	k__Bacteria;p__Firmicutes;c__Clostridia;o__Clostridiales;f__Mogibacteriaceae
Peptococcaceae	20	0	42	0	5	0	0	14	k__Bacteria;p__Firmicutes;c__Clostridia;o__Clostridiales;f__Peptococcaceae
Peptostreptococcaceae	17	50	324	26	102	0	45	24	k__Bacteria;p__Firmicutes;c__Clostridia;o__Clostridiales;f__Peptostreptococcaceae
Ruminococcaceae	207	803	511	363	466	430	859	329	k__Bacteria;p__Firmicutes;c__Clostridia;o__Clostridiales;f__Ruminococcaceae
Sulfobacillaceae	0	0	0	0	0	7	0	0	k__Bacteria;p__Firmicutes;c__Clostridia;o__Clostridiales;f__Sulfobacillaceae
Symbiobacteriaceae	22	9	0	0	0	0	0	0	k__Bacteria;p__Firmicutes;c__Clostridia;o__Clostridiales;f__Symbiobacteriaceae
Tissierellaceae	39	40	137	10	11	6	4	25	k__Bacteria;p__Firmicutes;c__Clostridia;o__Clostridiales;f__Tissierellaceae
Veillonellaceae	118	341	88	63	148	44	161	77	k__Bacteria;p__Firmicutes;c__Clostridia;o__Clostridiales;f__Veillonellaceae
Halanaerobiaceae	14	0	0	21	0	8	0	0	k__Bacteria;p__Firmicutes;c__Clostridia;o__Halanaerobiales;f__Halanaerobiaceae
Halobacteroidaceae	0	0	0	2	0	0	0	0	k__Bacteria;p__Firmicutes;c__Clostridia;o__Halanaerobiales;f__Halobacteroidaceae
Anaerobrancaceae	0	0	0	0	0	0	0	4	k__Bacteria;p__Firmicutes;c__Clostridia;o__Natranaerobiales;f__Anaerobrancaceae
YAB3B13	0	0	0	0	4	0	0	0	k__Bacteria;p__Firmicutes;c__Clostridia;o__Natranaerobiales;f__YAB3B13
Erysipelotrichaceae	34	162	678	155	97	24	228	109	k__Bacteria;p__Firmicutes;c__Erysipelotrichi;o__Erysipelotrichales;f__Erysipelotrichaceae
Fusobacteriaceae	22	15	8	0	30	0	87	0	k__Bacteria;p__Fusobacteria;c__Fusobacteriia;o__Fusobacteriales;f__Fusobacteriaceae
Leptotrichiaceae	34	0	0	0	6	3	0	0	k__Bacteria;p__Fusobacteria;c__Fusobacteriia;o__Fusobacteriales;f__Leptotrichiaceae
Ellin5301	267	60	104	66	0	17	77	160	k__Bacteria;p__Gemmatimonadetes;c__Gemmatimonadetes;o__Gemmatimonadales;f__Ellin5301
Gemmatimonadaceae	0	0	0	0	0	0	0	17	k__Bacteria;p__Gemmatimonadetes;c__Gemmatimonadetes;o__Gemmatimonadales;f__Gemmatimonadaceae
0319_6A21	2	4	8	7	5	0	0	5	k__Bacteria;p__Nitrospirae;c__Nitrospira;o__Nitrospirales;f__0319_6A21
FW	4	0	0	0	0	0	0	0	k__Bacteria;p__Nitrospirae;c__Nitrospira;o__Nitrospirales;f__FW
Nitrospiraceae	4	13	17	6	2	5	0	10	k__Bacteria;p__Nitrospirae;c__Nitrospira;o__Nitrospirales;f__Nitrospiraceae
Thermodesulfovibrionaceae	0	0	0	0	14	0	0	2	k__Bacteria;p__Nitrospirae;c__Nitrospira;o__Nitrospirales;f__Thermodesulfovibrionaceae
Gemmataceae	57	18	0	8	0	2	8	9	k__Bacteria;p__Planctomycetes;c__Planctomycetia;o__Gemmatales;f__Gemmataceae
Isosphaeraceae	6	7	5	2	0	0	0	0	k__Bacteria;p__Planctomycetes;c__Planctomycetia;o__Gemmatales;f__Isosphaeraceae
Pirellulaceae	2	12	2	0	0	0	0	0	k__Bacteria;p__Planctomycetes;c__Planctomycetia;o__Pirellulales;f__Pirellulaceae
Caulobacteraceae	117	15	103	210	45	704	166	142	k__Bacteria;p__Proteobacteria;c__Alphaproteobacteria;o__Caulobacterales;f__Caulobacteraceae
Kiloniellaceae	0	0	0	0	5	0	18	0	k__Bacteria;p__Proteobacteria;c__Alphaproteobacteria;o__Kiloniellales;f__Kiloniellaceae
Aurantimonadaceae	15	0	0	0	0	5	21	0	k__Bacteria;p__Proteobacteria;c__Alphaproteobacteria;o__Rhizobiales;f__Aurantimonadaceae
Beijerinckiaceae	59	43	42	0	18	0	85	116	k__Bacteria;p__Proteobacteria;c__Alphaproteobacteria;o__Rhizobiales;f__Beijerinckiaceae
Bradyrhizobiaceae	200	61	63	109	27	2441	45	178	k__Bacteria;p__Proteobacteria;c__Alphaproteobacteria;o__Rhizobiales;f__Bradyrhizobiaceae
Brucellaceae	14	0	33	0	15	321	213	43	k__Bacteria;p__Proteobacteria;c__Alphaproteobacteria;o__Rhizobiales;f__Brucellaceae
Hyphomicrobiaceae	381	132	118	75	43	161	155	423	k__Bacteria;p__Proteobacteria;c__Alphaproteobacteria;o__Rhizobiales;f__Hyphomicrobiaceae
Methylobacteriaceae	145	38	75	23	18	84	137	119	k__Bacteria;p__Proteobacteria;c__Alphaproteobacteria;o__Rhizobiales;f__Methylobacteriaceae
Methylocystaceae	52	0	28	39	0	5	7	86	k__Bacteria;p__Proteobacteria;c__Alphaproteobacteria;o__Rhizobiales;f__Methylocystaceae
Phyllobacteriaceae	44	29	51	10	19	26	118	44	k__Bacteria;p__Proteobacteria;c__Alphaproteobacteria;o__Rhizobiales;f__Phyllobacteriaceae
Rhizobiaceae	13	5	23	28	26	2753	9	15	k__Bacteria;p__Proteobacteria;c__Alphaproteobacteria;o__Rhizobiales;f__Rhizobiaceae
Rhodobiaceae	0	0	0	0	0	11	10	0	k__Bacteria;p__Proteobacteria;c__Alphaproteobacteria;o__Rhizobiales;f__Rhodobiaceae
Xanthobacteraceae	0	0	0	0	3	8	6	0	k__Bacteria;p__Proteobacteria;c__Alphaproteobacteria;o__Rhizobiales;f__Xanthobacteraceae
Hyphomonadaceae	4	0	20	0	0	0	23	19	k__Bacteria;p__Proteobacteria;c__Alphaproteobacteria;o__Rhodobacterales;f__Hyphomonadaceae
Rhodobacteraceae	42	191	154	30	49	127	505	68	k__Bacteria;p__Proteobacteria;c__Alphaproteobacteria;o__Rhodobacterales;f__Rhodobacteraceae
Acetobacteraceae	279	1375	369	622	46	806	76	241	k__Bacteria;p__Proteobacteria;c__Alphaproteobacteria;o__Rhodospirillales;f__Acetobacteraceae
Rhodospirillaceae	184	73	86	185	21	61	168	209	k__Bacteria;p__Proteobacteria;c__Alphaproteobacteria;o__Rhodospirillales;f__Rhodospirillaceae
Pelagibacteraceae	0	3	0	14	35	0	0	6	k__Bacteria;p__Proteobacteria;c__Alphaproteobacteria;o__Rickettsiales;f__Pelagibacteraceae
Rickettsiaceae	0	6	0	0	3	6	10	24	k__Bacteria;p__Proteobacteria;c__Alphaproteobacteria;o__Rickettsiales;f__Rickettsiaceae
Erythrobacteraceae	63	28	25	0	4	0	0	26	k__Bacteria;p__Proteobacteria;c__Alphaproteobacteria;o__Sphingomonadales;f__Erythrobacteraceae
Sphingomonadaceae	1531	573	533	173	135	747	781	1696	k__Bacteria;p__Proteobacteria;c__Alphaproteobacteria;o__Sphingomonadales;f__Sphingomonadaceae
EB1003	31	0	0	0	0	5	9	9	k__Bacteria;p__Proteobacteria;c__Betaproteobacteria;o__A21b;f__EB1003
UD5	16	7	0	0	0	0	17	5	k__Bacteria;p__Proteobacteria;c__Betaproteobacteria;o__A21b;f__UD5
Alcaligenaceae	31	57	32	25	36	36	83	174	k__Bacteria;p__Proteobacteria;c__Betaproteobacteria;o__Burkholderiales;f__Alcaligenaceae
Burkholderiaceae	1697	1055	102	289	73	394	46	132	k__Bacteria;p__Proteobacteria;c__Betaproteobacteria;o__Burkholderiales;f__Burkholderiaceae
Comamonadaceae	657	206	353	155	148	4121	316	679	k__Bacteria;p__Proteobacteria;c__Betaproteobacteria;o__Burkholderiales;f__Comamonadaceae
Oxalobacteraceae	364	1097	123	123	209	537	116	645	k__Bacteria;p__Proteobacteria;c__Betaproteobacteria;o__Burkholderiales;f__Oxalobacteraceae
Methylophilaceae	19	0	0	0	9	0	0	0	k__Bacteria;p__Proteobacteria;c__Betaproteobacteria;o__Methylophilales;f__Methylophilaceae
Neisseriaceae	171	53	95	28	93	54	258	144	k__Bacteria;p__Proteobacteria;c__Betaproteobacteria;o__Neisseriales;f__Neisseriaceae
Nitrosomonadaceae	18	0	0	0	0	0	0	0	k__Bacteria;p__Proteobacteria;c__Betaproteobacteria;o__Nitrosomonadales;f__Nitrosomonadaceae
Rhodocyclaceae	27	26	138	16	22	1	9	19	k__Bacteria;p__Proteobacteria;c__Betaproteobacteria;o__Rhodocyclales;f__Rhodocyclaceae
Bacteriovoracaceae	2	0	0	0	0	2	0	7	k__Bacteria;p__Proteobacteria;c__Deltaproteobacteria;o__Bdellovibrionales;f__Bacteriovoracaceae
Bdellovibrionaceae	8	12	8	8	3	5	0	15	k__Bacteria;p__Proteobacteria;c__Deltaproteobacteria;o__Bdellovibrionales;f__Bdellovibrionaceae
Desulfarculaceae	0	0	16	0	0	0	0	0	k__Bacteria;p__Proteobacteria;c__Deltaproteobacteria;o__Desulfarculales;f__Desulfarculaceae
Desulfobacteraceae	0	0	0	0	0	6	0	0	k__Bacteria;p__Proteobacteria;c__Deltaproteobacteria;o__Desulfobacterales;f__Desulfobacteraceae
Desulfobulbaceae	3	0	145	0	0	0	0	0	k__Bacteria;p__Proteobacteria;c__Deltaproteobacteria;o__Desulfobacterales;f__Desulfobulbaceae
Nitrospinaceae	0	0	0	0	3	0	0	0	k__Bacteria;p__Proteobacteria;c__Deltaproteobacteria;o__Desulfobacterales;f__Nitrospinaceae
Desulfovibrionaceae	23	37	1095	55	64	112	54	71	k__Bacteria;p__Proteobacteria;c__Deltaproteobacteria;o__Desulfovibrionales;f__Desulfovibrionaceae
Geobacteraceae	57	62	2650	26	26	9	31	50	k__Bacteria;p__Proteobacteria;c__Deltaproteobacteria;o__Desulfuromonadales;f__Geobacteraceae
Entotheonellaceae	0	0	0	4	0	0	0	5	k__Bacteria;p__Proteobacteria;c__Deltaproteobacteria;o__Entotheonellales;f__Entotheonellaceae
Cystobacteraceae	23	17	38	18	5	7	17	30	k__Bacteria;p__Proteobacteria;c__Deltaproteobacteria;o__Myxococcales;f__Cystobacteraceae
Cystobacterineae	22	0	0	0	0	0	0	0	k__Bacteria;p__Proteobacteria;c__Deltaproteobacteria;o__Myxococcales;f__Cystobacterineae
Haliangiaceae	23	14	12	19	0	7	10	41	k__Bacteria;p__Proteobacteria;c__Deltaproteobacteria;o__Myxococcales;f__Haliangiaceae
Myxococcaceae	50	4	24	13	0	0	23	32	k__Bacteria;p__Proteobacteria;c__Deltaproteobacteria;o__Myxococcales;f__Myxococcaceae
OM27	11	0	0	0	5	0	0	0	k__Bacteria;p__Proteobacteria;c__Deltaproteobacteria;o__Myxococcales;f__OM27
Polyangiaceae	21	2	9	6	0	0	0	40	k__Bacteria;p__Proteobacteria;c__Deltaproteobacteria;o__Myxococcales;f__Polyangiaceae
NB1_i	0	0	0	7	0	13	0	0	k__Bacteria;p__Proteobacteria;c__Deltaproteobacteria;o__NB1_j;f__NB1_i
Syntrophaceae	0	18	118	0	6	0	0	0	k__Bacteria;p__Proteobacteria;c__Deltaproteobacteria;o__Syntrophobacterales;f__Syntrophaceae
Syntrophobacteraceae	26	3	18	35	0	7	27	64	k__Bacteria;p__Proteobacteria;c__Deltaproteobacteria;o__Syntrophobacterales;f__Syntrophobacteraceae
Syntrophorhabdaceae	0	0	15	0	0	0	0	4	k__Bacteria;p__Proteobacteria;c__Deltaproteobacteria;o__Syntrophobacterales;f__Syntrophorhabdaceae
Campylobacteraceae	0	0	3	2	15	8	12	0	k__Bacteria;p__Proteobacteria;c__Epsilonproteobacteria;o__Campylobacterales;f__Campylobacteraceae
Helicobacteraceae	15	7	109	0	28	187	22	19	k__Bacteria;p__Proteobacteria;c__Epsilonproteobacteria;o__Campylobacterales;f__Helicobacteraceae
Acidithiobacillaceae	0	0	0	14	0	0	0	0	k__Bacteria;p__Proteobacteria;c__Gammaproteobacteria;o__Acidithiobacillales;f__Acidithiobacillaceae
Aeromonadaceae	0	12	29	0	42	5	5	16	k__Bacteria;p__Proteobacteria;c__Gammaproteobacteria;o__Aeromonadales;f__Aeromonadaceae
Succinivibrionaceae	2	0	0	0	2	2	0	12	k__Bacteria;p__Proteobacteria;c__Gammaproteobacteria;o__Aeromonadales;f__Succinivibrionaceae
125ds10	0	0	0	0	0	3	0	0	k__Bacteria;p__Proteobacteria;c__Gammaproteobacteria;o__Alteromonadales;f__125ds10
211ds20	0	0	0	0	0	5	0	0	k__Bacteria;p__Proteobacteria;c__Gammaproteobacteria;o__Alteromonadales;f__211ds20
Alteromonadaceae	0	1	4	43	9	14	31	4	k__Bacteria;p__Proteobacteria;c__Gammaproteobacteria;o__Alteromonadales;f__Alteromonadaceae
HTCC2188	0	0	0	0	0	0	14	0	k__Bacteria;p__Proteobacteria;c__Gammaproteobacteria;o__Alteromonadales;f__HTCC2188
Idiomarinaceae	0	0	0	7	6	0	53	8	k__Bacteria;p__Proteobacteria;c__Gammaproteobacteria;o__Alteromonadales;f__Idiomarinaceae
OM60	0	0	0	0	0	0	0	8	k__Bacteria;p__Proteobacteria;c__Gammaproteobacteria;o__Alteromonadales;f__OM60
Chromatiaceae	0	0	3	0	0	0	0	0	k__Bacteria;p__Proteobacteria;c__Gammaproteobacteria;o__Chromatiales;f__Chromatiaceae
Ectothiorhodospiraceae	6	0	0	0	0	0	17	0	k__Bacteria;p__Proteobacteria;c__Gammaproteobacteria;o__Chromatiales;f__Ectothiorhodospiraceae
Enterobacteriaceae	807	4120	1309	1013	2460	2327	2513	1123	k__Bacteria;p__Proteobacteria;c__Gammaproteobacteria;o__Enterobacteriales;f__Enterobacteriaceae
HTCC2089	0	0	0	0	3	0	0	0	k__Bacteria;p__Proteobacteria;c__Gammaproteobacteria;o__HTCC2188;f__HTCC2089
Coxiellaceae	31	3	0	4	7	18	0	66	k__Bacteria;p__Proteobacteria;c__Gammaproteobacteria;o__Legionellales;f__Coxiellaceae
Legionellaceae	7	0	3	0	0	0	0	13	k__Bacteria;p__Proteobacteria;c__Gammaproteobacteria;o__Legionellales;f__Legionellaceae
Crenotrichaceae	0	0	29	0	0	0	0	0	k__Bacteria;p__Proteobacteria;c__Gammaproteobacteria;o__Methylococcales;f__Crenotrichaceae
Halomonadaceae	4	0	0	1	0	0	1	0	k__Bacteria;p__Proteobacteria;c__Gammaproteobacteria;o__Oceanospirillales;f__Halomonadaceae
Oceanospirillaceae	0	0	0	0	0	0	0	5	k__Bacteria;p__Proteobacteria;c__Gammaproteobacteria;o__Oceanospirillales;f__Oceanospirillaceae
Pasteurellaceae	54	49	74	62	122	33	95	60	k__Bacteria;p__Proteobacteria;c__Gammaproteobacteria;o__Pasteurellales;f__Pasteurellaceae
Moraxellaceae	130	162	705	101	101	394	509	292	k__Bacteria;p__Proteobacteria;c__Gammaproteobacteria;o__Pseudomonadales;f__Moraxellaceae
Pseudomonadaceae	86	109	222	64	104	168	152	380	k__Bacteria;p__Proteobacteria;c__Gammaproteobacteria;o__Pseudomonadales;f__Pseudomonadaceae
Piscirickettsiaceae	3	0	0	0	0	0	4	8	k__Bacteria;p__Proteobacteria;c__Gammaproteobacteria;o__Thiotrichales;f__Piscirickettsiaceae
Pseudoalteromonadaceae	444	304	374	130	282	272	1788	909	k__Bacteria;p__Proteobacteria;c__Gammaproteobacteria;o__Vibrionales;f__Pseudoalteromonadaceae
Vibrionaceae	692	473	552	215	441	385	2572	1533	k__Bacteria;p__Proteobacteria;c__Gammaproteobacteria;o__Vibrionales;f__Vibrionaceae
Sinobacteraceae	9	2	35	131	6	17	43	45	k__Bacteria;p__Proteobacteria;c__Gammaproteobacteria;o__Xanthomonadales;f__Sinobacteraceae
Xanthomonadaceae	170	40	84	78	54	437	162	249	k__Bacteria;p__Proteobacteria;c__Gammaproteobacteria;o__Xanthomonadales;f__Xanthomonadaceae
A714017	0	0	0	4	4	0	0	0	k__Bacteria;p__SAR406;c__AB16;o__Arctic96B_7;f__A714017
AEGEAN_185	0	2	0	0	0	0	0	0	k__Bacteria;p__SAR406;c__AB16;o__ZA3648c;f__AEGEAN_185
Brachyspiraceae	0	0	0	0	5	0	0	0	k__Bacteria;p__Spirochaetes;c__Brachyspirae;o__Brachyspirales;f__Brachyspiraceae
Sediment_4	0	0	3	0	0	0	0	0	k__Bacteria;p__Spirochaetes;c__Leptospirae;o__Leptospirales;f__Sediment_4
Sphaerochaetaceae	0	0	2	0	0	0	0	0	k__Bacteria;p__Spirochaetes;c__Spirochaetes;o__Sphaerochaetales;f__Sphaerochaetaceae
Spirochaetaceae	0	6	27	0	13	0	16	4	k__Bacteria;p__Spirochaetes;c__Spirochaetes;o__Spirochaetales;f__Spirochaetaceae
Aminiphilaceae	0	3	78	0	0	0	0	0	k__Bacteria;p__Synergistetes;c__Synergistia;o__Synergistales;f__Aminiphilaceae
Dethiosulfovibrionaceae	0	0	57	0	4	0	0	9	k__Bacteria;p__Synergistetes;c__Synergistia;o__Synergistales;f__Dethiosulfovibrionaceae
Synergistaceae	0	12	117	0	5	0	0	5	k__Bacteria;p__Synergistetes;c__Synergistia;o__Synergistales;f__Synergistaceae
TTA_B6	0	0	0	2	0	0	0	0	k__Bacteria;p__Synergistetes;c__Synergistia;o__Synergistales;f__TTA_B6
F16	0	0	0	0	5	14	0	6	k__Bacteria;p__TM7;c__TM7_3;o__CW040;f__F16
Anaeroplasmataceae	0	0	0	0	3	0	0	0	k__Bacteria;p__Tenericutes;c__Mollicutes;o__Anaeroplasmatales;f__Anaeroplasmataceae
Mycoplasmataceae	0	0	7	0	0	0	0	0	k__Bacteria;p__Tenericutes;c__Mollicutes;o__Mycoplasmatales;f__Mycoplasmataceae
Deinococcaceae	22	15	55	0	0	0	74	13	k__Bacteria;p__Thermi;c__Deinococci;o__Deinococcales;f__Deinococcaceae
Trueperaceae	0	0	0	0	3	0	7	8	k__Bacteria;p__Thermi;c__Deinococci;o__Deinococcales;f__Trueperaceae
Thermotogaceae	0	0	0	0	2	0	0	0	k__Bacteria;p__Thermotogae;c__Thermotogae;o__Thermotogales;f__Thermotogaceae
Cerasicoccaceae	0	0	0	2	0	0	0	0	k__Bacteria;p__Verrucomicrobia;c__Opitutae;o__Cerasicoccales;f__Cerasicoccaceae
Opitutaceae	6	0	0	31	0	0	0	7	k__Bacteria;p__Verrucomicrobia;c__Opitutae;o__Opitutales;f__Opitutaceae
Ellin515	27	8	0	14	0	0	6	17	k__Bacteria;p__Verrucomicrobia;c__Pedosphaerae;o__Pedosphaerales;f__Ellin515
Ellin517	0	0	0	20	0	0	4	19	k__Bacteria;p__Verrucomicrobia;c__Pedosphaerae;o__Pedosphaerales;f__Ellin517
Pedosphaeraceae	6	0	0	17	0	0	0	8	k__Bacteria;p__Verrucomicrobia;c__Pedosphaerae;o__Pedosphaerales;f__Pedosphaeraceae
auto67_4W	0	0	0	22	0	0	0	0	k__Bacteria;p__Verrucomicrobia;c__Pedosphaerae;o__Pedosphaerales;f__auto67_4W
Chthoniobacteraceae	30	15	9	9	0	5	37	36	k__Bacteria;p__Verrucomicrobia;c__Spartobacteria;o__Chthoniobacterales;f__Chthoniobacteraceae
Verrucomicrobiaceae	20	8	25	8	69	44	65	38	k__Bacteria;p__Verrucomicrobia;c__Verrucomicrobiae;o__Verrucomicrobiales;f__Verrucomicrobiaceae
PRR_10	5	2	0	0	3	0	0	0	k__Bacteria;p__WS3;c__PRR_12;o__Sediment_1;f__PRR_10
CW_1	0	0	0	0	0	0	4	0	k__Bacteria;p__WWE1;c__Cloacamonae;o__Cloacamonales;f__CW_1
Cloacamonaceae	0	0	8	0	0	0	2	0	k__Bacteria;p__WWE1;c__Cloacamonae;o__Cloacamonales;f__Cloacamonaceae
unclassified	8664	2829	4045	3020	1794	2061	3579	8749	unclassified

## Sheet: Genus
name	tw1	tw2	tw3	tw4	tw5	tw6	tw7	tw8	taxonomy
Nitrosopumilus	0	3	0	7	0	0	28	0	k__Archaea;p__Crenarchaeota;c__Thaumarchaeota;o__Cenarchaeales;f__Cenarchaeaceae;g__Nitrosopumilus
Nitrosotalea	0	0	0	0	3	0	0	0	k__Archaea;p__Crenarchaeota;c__Thaumarchaeota;o__Cenarchaeales;f__SAGMA_X;g__Nitrosotalea
Candidatus_Nitrososphaera	16	3	0	10	0	0	3	43	k__Archaea;p__Crenarchaeota;c__Thaumarchaeota;o__Nitrososphaerales;f__Nitrososphaeraceae;g__Candidatus_Nitrososphaera
Methanobacterium	0	5	0	0	0	0	0	0	k__Archaea;p__Euryarchaeota;c__Methanobacteria;o__Methanobacteriales;f__Methanobacteriaceae;g__Methanobacterium
Methanobrevibacter	0	0	0	0	0	0	12	0	k__Archaea;p__Euryarchaeota;c__Methanobacteria;o__Methanobacteriales;f__Methanobacteriaceae;g__Methanobrevibacter
Methanosphaera	0	0	0	0	3	0	0	0	k__Archaea;p__Euryarchaeota;c__Methanobacteria;o__Methanobacteriales;f__Methanobacteriaceae;g__Methanosphaera
Methanocella	10	0	0	0	0	0	10	0	k__Archaea;p__Euryarchaeota;c__Methanomicrobia;o__Methanocellales;f__Methanocellaceae;g__Methanocella
Candidatus_Methanoregula	0	0	0	0	4	0	0	0	k__Archaea;p__Euryarchaeota;c__Methanomicrobia;o__Methanomicrobiales;f__Methanoregulaceae;g__Candidatus_Methanoregula
Methanospirillum	0	0	12	0	0	0	0	0	k__Archaea;p__Euryarchaeota;c__Methanomicrobia;o__Methanomicrobiales;f__Methanospirillaceae;g__Methanospirillum
Methanosaeta	0	0	11	0	27	0	0	0	k__Archaea;p__Euryarchaeota;c__Methanomicrobia;o__Methanosarcinales;f__Methanosaetaceae;g__Methanosaeta
Methanosarcina	0	0	11	0	0	0	0	0	k__Archaea;p__Euryarchaeota;c__Methanomicrobia;o__Methanosarcinales;f__Methanosarcinaceae;g__Methanosarcina
Edaphobacter	13	0	0	0	0	0	0	13	k__Bacteria;p__Acidobacteria;c__Acidobacteriia;o__Acidobacteriales;f__Acidobacteriaceae;g__Edaphobacter
Terriglobus	5	0	0	2	0	0	0	0	k__Bacteria;p__Acidobacteria;c__Acidobacteriia;o__Acidobacteriales;f__Acidobacteriaceae;g__Terriglobus
Candidatus_Koribacter	140	45	14	68	0	29	0	181	k__Bacteria;p__Acidobacteria;c__Acidobacteriia;o__Acidobacteriales;f__Koribacteraceae;g__Candidatus_Koribacter
Candidatus_Solibacter	118	84	120	205	10	8	21	172	k__Bacteria;p__Acidobacteria;c__Solibacteres;o__Solibacterales;f__Solibacteraceae;g__Candidatus_Solibacter
Iamia	0	0	9	0	0	0	38	0	k__Bacteria;p__Actinobacteria;c__Acidimicrobiia;o__Acidimicrobiales;f__Iamiaceae;g__Iamia
Candidatus_Microthrix	0	0	7	0	0	0	0	0	k__Bacteria;p__Actinobacteria;c__Acidimicrobiia;o__Acidimicrobiales;f__Microthrixaceae;g__Candidatus_Microthrix
Actinobaculum	27	5	0	0	0	0	0	14	k__Bacteria;p__Actinobacteria;c__Actinobacteria;o__Actinomycetales;f__Actinomycetaceae;g__Actinobaculum
Actinomyces	119	11	6	0	7	0	0	18	k__Bacteria;p__Actinobacteria;c__Actinobacteria;o__Actinomycetales;f__Actinomycetaceae;g__Actinomyces
Kutzneria	17	0	0	0	0	0	0	0	k__Bacteria;p__Actinobacteria;c__Actinobacteria;o__Actinomycetales;f__Actinosynnemataceae;g__Kutzneria
Salana	2	13	0	0	0	0	0	6	k__Bacteria;p__Actinobacteria;c__Actinobacteria;o__Actinomycetales;f__Beutenbergiaceae;g__Salana
Georgenia	31	0	3	0	7	0	0	51	k__Bacteria;p__Actinobacteria;c__Actinobacteria;o__Actinomycetales;f__Bogoriellaceae;g__Georgenia
Brevibacterium	11	9	28	0	0	0	23	12	k__Bacteria;p__Actinobacteria;c__Actinobacteria;o__Actinomycetales;f__Brevibacteriaceae;g__Brevibacterium
Actinotalea	13	1	0	0	19	0	18	38	k__Bacteria;p__Actinobacteria;c__Actinobacteria;o__Actinomycetales;f__Cellulomonadaceae;g__Actinotalea
Cellulomonas	59	0	11	0	0	0	0	16	k__Bacteria;p__Actinobacteria;c__Actinobacteria;o__Actinomycetales;f__Cellulomonadaceae;g__Cellulomonas
Corynebacterium	168	581	248	22	48	55	131	133	k__Bacteria;p__Actinobacteria;c__Actinobacteria;o__Actinomycetales;f__Corynebacteriaceae;g__Corynebacterium
Brachybacterium	0	29	59	0	8	0	9	47	k__Bacteria;p__Actinobacteria;c__Actinobacteria;o__Actinomycetales;f__Dermabacteraceae;g__Brachybacterium
Dermacoccus	9	0	0	0	0	0	0	9	k__Bacteria;p__Actinobacteria;c__Actinobacteria;o__Actinomycetales;f__Dermacoccaceae;g__Dermacoccus
Kineosphaera	11	0	0	0	0	0	0	0	k__Bacteria;p__Actinobacteria;c__Actinobacteria;o__Actinomycetales;f__Dermatophilaceae;g__Kineosphaera
Dietzia	12	0	36	0	4	0	17	0	k__Bacteria;p__Actinobacteria;c__Actinobacteria;o__Actinomycetales;f__Dietziaceae;g__Dietzia
Blastococcus	2	0	0	0	0	0	0	0	k__Bacteria;p__Actinobacteria;c__Actinobacteria;o__Actinomycetales;f__Geodermatophilaceae;g__Blastococcus
Geodermatophilus	181	50	63	18	0	7	43	200	k__Bacteria;p__Actinobacteria;c__Actinobacteria;o__Actinomycetales;f__Geodermatophilaceae;g__Geodermatophilus
Modestobacter	63	32	30	0	0	0	0	52	k__Bacteria;p__Actinobacteria;c__Actinobacteria;o__Actinomycetales;f__Geodermatophilaceae;g__Modestobacter
Glycomyces	0	0	0	0	0	0	7	0	k__Bacteria;p__Actinobacteria;c__Actinobacteria;o__Actinomycetales;f__Glycomycetaceae;g__Glycomyces
Gordonia	0	0	0	0	11	0	5	22	k__Bacteria;p__Actinobacteria;c__Actinobacteria;o__Actinomycetales;f__Gordoniaceae;g__Gordonia
Kytococcus	9	0	0	0	0	0	0	0	k__Bacteria;p__Actinobacteria;c__Actinobacteria;o__Actinomycetales;f__Intrasporangiaceae;g__Kytococcus
Lapillicoccus	0	0	0	0	0	0	19	0	k__Bacteria;p__Actinobacteria;c__Actinobacteria;o__Actinomycetales;f__Intrasporangiaceae;g__Lapillicoccus
Ornithinimicrobium	11	11	14	0	0	0	0	0	k__Bacteria;p__Actinobacteria;c__Actinobacteria;o__Actinomycetales;f__Intrasporangiaceae;g__Ornithinimicrobium
Oryzihumus	284	118	147	0	33	17	103	183	k__Bacteria;p__Actinobacteria;c__Actinobacteria;o__Actinomycetales;f__Intrasporangiaceae;g__Oryzihumus
Phycicoccus	805	203	159	0	44	58	106	628	k__Bacteria;p__Actinobacteria;c__Actinobacteria;o__Actinomycetales;f__Intrasporangiaceae;g__Phycicoccus
Serinicoccus	0	0	0	0	0	0	16	0	k__Bacteria;p__Actinobacteria;c__Actinobacteria;o__Actinomycetales;f__Intrasporangiaceae;g__Serinicoccus
Terracoccus	554	153	295	0	75	53	231	485	k__Bacteria;p__Actinobacteria;c__Actinobacteria;o__Actinomycetales;f__Intrasporangiaceae;g__Terracoccus
Kineococcus	0	0	0	0	0	0	0	4	k__Bacteria;p__Actinobacteria;c__Actinobacteria;o__Actinomycetales;f__Kineosporiaceae;g__Kineococcus
Quadrisphaera	6	0	0	0	0	0	0	0	k__Bacteria;p__Actinobacteria;c__Actinobacteria;o__Actinomycetales;f__Kineosporiaceae;g__Quadrisphaera
Agrococcus	0	10	0	0	0	0	0	0	k__Bacteria;p__Actinobacteria;c__Actinobacteria;o__Actinomycetales;f__Microbacteriaceae;g__Agrococcus
Agromyces	6	0	0	0	0	41	0	0	k__Bacteria;p__Actinobacteria;c__Actinobacteria;o__Actinomycetales;f__Microbacteriaceae;g__Agromyces
Candidatus_Aquiluna	0	0	0	0	7	0	0	0	k__Bacteria;p__Actinobacteria;c__Actinobacteria;o__Actinomycetales;f__Microbacteriaceae;g__Candidatus_Aquiluna
Cryocola	32	0	0	0	0	0	0	0	k__Bacteria;p__Actinobacteria;c__Actinobacteria;o__Actinomycetales;f__Microbacteriaceae;g__Cryocola
Curtobacterium	6	14	37	0	0	0	0	0	k__Bacteria;p__Actinobacteria;c__Actinobacteria;o__Actinomycetales;f__Microbacteriaceae;g__Curtobacterium
Frigoribacterium	0	21	0	0	0	4	0	0	k__Bacteria;p__Actinobacteria;c__Actinobacteria;o__Actinomycetales;f__Microbacteriaceae;g__Frigoribacterium
Leucobacter	0	6	0	0	0	0	21	14	k__Bacteria;p__Actinobacteria;c__Actinobacteria;o__Actinomycetales;f__Microbacteriaceae;g__Leucobacter
Microbacterium	79	55	5	28	0	311	70	200	k__Bacteria;p__Actinobacteria;c__Actinobacteria;o__Actinomycetales;f__Microbacteriaceae;g__Microbacterium
Rathayibacter	0	0	0	0	0	0	0	14	k__Bacteria;p__Actinobacteria;c__Actinobacteria;o__Actinomycetales;f__Microbacteriaceae;g__Rathayibacter
Yonghaparkia	102	70	73	0	28	0	38	147	k__Bacteria;p__Actinobacteria;c__Actinobacteria;o__Actinomycetales;f__Microbacteriaceae;g__Yonghaparkia
Arthrobacter	617	215	248	44	43	98	193	284	k__Bacteria;p__Actinobacteria;c__Actinobacteria;o__Actinomycetales;f__Micrococcaceae;g__Arthrobacter
Kocuria	22	22	81	0	0	0	0	19	k__Bacteria;p__Actinobacteria;c__Actinobacteria;o__Actinomycetales;f__Micrococcaceae;g__Kocuria
Microbispora	0	16	0	0	0	0	0	0	k__Bacteria;p__Actinobacteria;c__Actinobacteria;o__Actinomycetales;f__Micrococcaceae;g__Microbispora
Micrococcus	74	0	48	0	0	34	80	0	k__Bacteria;p__Actinobacteria;c__Actinobacteria;o__Actinomycetales;f__Micrococcaceae;g__Micrococcus
Rothia	158	16	14	0	40	0	0	23	k__Bacteria;p__Actinobacteria;c__Actinobacteria;o__Actinomycetales;f__Micrococcaceae;g__Rothia
Sinomonas	21	0	0	0	0	1	0	19	k__Bacteria;p__Actinobacteria;c__Actinobacteria;o__Actinomycetales;f__Micrococcaceae;g__Sinomonas
Actinoplanes	0	22	0	0	0	0	0	74	k__Bacteria;p__Actinobacteria;c__Actinobacteria;o__Actinomycetales;f__Micromonosporaceae;g__Actinoplanes
Catellatospora	0	0	0	136	0	0	0	0	k__Bacteria;p__Actinobacteria;c__Actinobacteria;o__Actinomycetales;f__Micromonosporaceae;g__Catellatospora
Pilimelia	6	0	17	0	0	0	10	0	k__Bacteria;p__Actinobacteria;c__Actinobacteria;o__Actinomycetales;f__Micromonosporaceae;g__Pilimelia
Virgisporangium	0	10	0	0	5	0	0	0	k__Bacteria;p__Actinobacteria;c__Actinobacteria;o__Actinomycetales;f__Micromonosporaceae;g__Virgisporangium
Mycobacterium	538	116	186	17	13	10	200	418	k__Bacteria;p__Actinobacteria;c__Actinobacteria;o__Actinomycetales;f__Mycobacteriaceae;g__Mycobacterium
Nocardia	66	35	0	0	4	0	0	45	k__Bacteria;p__Actinobacteria;c__Actinobacteria;o__Actinomycetales;f__Nocardiaceae;g__Nocardia
Rhodococcus	23	15	13	0	22	0	54	57	k__Bacteria;p__Actinobacteria;c__Actinobacteria;o__Actinomycetales;f__Nocardiaceae;g__Rhodococcus
Smaragdicoccus	10	0	0	0	0	0	0	0	k__Bacteria;p__Actinobacteria;c__Actinobacteria;o__Actinomycetales;f__Nocardiaceae;g__Smaragdicoccus
Aeromicrobium	11	0	22	0	0	0	0	0	k__Bacteria;p__Actinobacteria;c__Actinobacteria;o__Actinomycetales;f__Nocardioidaceae;g__Aeromicrobium
Friedmanniella	10	4	0	0	0	0	0	10	k__Bacteria;p__Actinobacteria;c__Actinobacteria;o__Actinomycetales;f__Nocardioidaceae;g__Friedmanniella
Kribbella	6	25	0	0	0	7	0	7	k__Bacteria;p__Actinobacteria;c__Actinobacteria;o__Actinomycetales;f__Nocardioidaceae;g__Kribbella
Marmoricola	398	92	132	0	14	0	0	291	k__Bacteria;p__Actinobacteria;c__Actinobacteria;o__Actinomycetales;f__Nocardioidaceae;g__Marmoricola
Nocardioides	1400	382	199	21	55	65	158	1334	k__Bacteria;p__Actinobacteria;c__Actinobacteria;o__Actinomycetales;f__Nocardioidaceae;g__Nocardioides
Pimelobacter	22	0	10	0	0	0	23	0	k__Bacteria;p__Actinobacteria;c__Actinobacteria;o__Actinomycetales;f__Nocardioidaceae;g__Pimelobacter
Propionicimonas	0	3	0	0	0	0	38	0	k__Bacteria;p__Actinobacteria;c__Actinobacteria;o__Actinomycetales;f__Nocardioidaceae;g__Propionicimonas
Thermobifida	13	0	0	0	0	0	0	0	k__Bacteria;p__Actinobacteria;c__Actinobacteria;o__Actinomycetales;f__Nocardiopsaceae;g__Thermobifida
Luteococcus	0	0	0	0	0	0	17	0	k__Bacteria;p__Actinobacteria;c__Actinobacteria;o__Actinomycetales;f__Propionibacteriaceae;g__Luteococcus
Microlunatus	41	7	0	0	0	0	32	17	k__Bacteria;p__Actinobacteria;c__Actinobacteria;o__Actinomycetales;f__Propionibacteriaceae;g__Microlunatus
Propionibacterium	1342	335	427	52	191	42	248	329	k__Bacteria;p__Actinobacteria;c__Actinobacteria;o__Actinomycetales;f__Propionibacteriaceae;g__Propionibacterium
Actinomycetospora	45	33	36	0	0	0	8	34	k__Bacteria;p__Actinobacteria;c__Actinobacteria;o__Actinomycetales;f__Pseudonocardiaceae;g__Actinomycetospora
Amycolatopsis	24	8	0	0	0	0	0	7	k__Bacteria;p__Actinobacteria;c__Actinobacteria;o__Actinomycetales;f__Pseudonocardiaceae;g__Amycolatopsis
Pseudonocardia	185	42	44	12	27	15	29	95	k__Bacteria;p__Actinobacteria;c__Actinobacteria;o__Actinomycetales;f__Pseudonocardiaceae;g__Pseudonocardia
Saccharomonospora	0	5	0	0	0	0	0	0	k__Bacteria;p__Actinobacteria;c__Actinobacteria;o__Actinomycetales;f__Pseudonocardiaceae;g__Saccharomonospora
Saccharopolyspora	0	0	8	0	0	0	0	0	k__Bacteria;p__Actinobacteria;c__Actinobacteria;o__Actinomycetales;f__Pseudonocardiaceae;g__Saccharopolyspora
Ruania	0	0	0	0	7	0	0	0	k__Bacteria;p__Actinobacteria;c__Actinobacteria;o__Actinomycetales;f__Ruaniaceae;g__Ruania
Sporichthya	14	0	0	0	0	0	0	0	k__Bacteria;p__Actinobacteria;c__Actinobacteria;o__Actinomycetales;f__Sporichthyaceae;g__Sporichthya
Streptomyces	275	43	62	6	1	13	15	227	k__Bacteria;p__Actinobacteria;c__Actinobacteria;o__Actinomycetales;f__Streptomycetaceae;g__Streptomyces
Nonomuraea	16	0	16	0	0	0	0	0	k__Bacteria;p__Actinobacteria;c__Actinobacteria;o__Actinomycetales;f__Streptosporangiaceae;g__Nonomuraea
Streptosporangium	0	0	11	0	0	0	0	0	k__Bacteria;p__Actinobacteria;c__Actinobacteria;o__Actinomycetales;f__Streptosporangiaceae;g__Streptosporangium
Actinoallomurus	65	30	19	0	0	10	0	24	k__Bacteria;p__Actinobacteria;c__Actinobacteria;o__Actinomycetales;f__Thermomonosporaceae;g__Actinoallomurus
Actinocorallia	6	0	0	0	0	0	0	0	k__Bacteria;p__Actinobacteria;c__Actinobacteria;o__Actinomycetales;f__Thermomonosporaceae;g__Actinocorallia
Actinomadura	68	98	16	0	0	12	0	103	k__Bacteria;p__Actinobacteria;c__Actinobacteria;o__Actinomycetales;f__Thermomonosporaceae;g__Actinomadura
Williamsia	11	0	0	0	0	0	0	2	k__Bacteria;p__Actinobacteria;c__Actinobacteria;o__Actinomycetales;f__Williamsiaceae;g__Williamsia
Yaniella	0	0	14	0	0	0	0	0	k__Bacteria;p__Actinobacteria;c__Actinobacteria;o__Actinomycetales;f__Yaniellaceae;g__Yaniella
Bifidobacterium	67	121	263	24	66	22	140	53	k__Bacteria;p__Actinobacteria;c__Actinobacteria;o__Bifidobacteriales;f__Bifidobacteriaceae;g__Bifidobacterium
Scardovia	4	0	0	0	0	0	0	0	k__Bacteria;p__Actinobacteria;c__Actinobacteria;o__Bifidobacteriales;f__Bifidobacteriaceae;g__Scardovia
Adlercreutzia	18	30	8	0	0	10	5	38	k__Bacteria;p__Actinobacteria;c__Coriobacteriia;o__Coriobacteriales;f__Coriobacteriaceae;g__Adlercreutzia
Atopobium	0	7	0	0	20	0	0	0	k__Bacteria;p__Actinobacteria;c__Coriobacteriia;o__Coriobacteriales;f__Coriobacteriaceae;g__Atopobium
Collinsella	28	78	22	0	15	0	9	13	k__Bacteria;p__Actinobacteria;c__Coriobacteriia;o__Coriobacteriales;f__Coriobacteriaceae;g__Collinsella
Eggerthella	8	0	12	0	0	0	62	0	k__Bacteria;p__Actinobacteria;c__Coriobacteriia;o__Coriobacteriales;f__Coriobacteriaceae;g__Eggerthella
Euzebya	0	0	0	0	0	0	5	0	k__Bacteria;p__Actinobacteria;c__Nitriliruptoria;o__Euzebyales;f__Euzebyaceae;g__Euzebya
Rubrobacter	0	15	0	1	0	0	0	4	k__Bacteria;p__Actinobacteria;c__Rubrobacteria;o__Rubrobacterales;f__Rubrobacteraceae;g__Rubrobacter
Conexibacter	0	0	1	0	0	5	0	0	k__Bacteria;p__Actinobacteria;c__Thermoleophilia;o__Solirubrobacterales;f__Conexibacteraceae;g__Conexibacter
Patulibacter	7	0	0	0	0	0	0	14	k__Bacteria;p__Actinobacteria;c__Thermoleophilia;o__Solirubrobacterales;f__Patulibacteraceae;g__Patulibacter
Solirubrobacter	8	0	14	0	0	0	0	26	k__Bacteria;p__Actinobacteria;c__Thermoleophilia;o__Solirubrobacterales;f__Solirubrobacteraceae;g__Solirubrobacter
Fimbriimonas	4	4	21	2	2	0	0	11	k__Bacteria;p__Armatimonadetes;c__Fimbriimonadia;o__Fimbriimonadales;f__Fimbriimonadaceae;g__Fimbriimonas
Bacteroides	183	680	227	1008	455	455	1039	295	k__Bacteria;p__Bacteroidetes;c__Bacteroidia;o__Bacteroidales;f__Bacteroidaceae;g__Bacteroides
Barnesiella	8	0	7	2	5	0	29	9	k__Bacteria;p__Bacteroidetes;c__Bacteroidia;o__Bacteroidales;f__Barnesiellaceae;g__Barnesiella
Ruminofilibacter	0	0	0	0	3	0	0	0	k__Bacteria;p__Bacteroidetes;c__Bacteroidia;o__Bacteroidales;f__Marinilabiaceae;g__Ruminofilibacter
Butyricimonas	4	6	0	0	0	12	0	0	k__Bacteria;p__Bacteroidetes;c__Bacteroidia;o__Bacteroidales;f__Odoribacteraceae;g__Butyricimonas
Odoribacter	0	13	132	1	0	16	13	11	k__Bacteria;p__Bacteroidetes;c__Bacteroidia;o__Bacteroidales;f__Odoribacteraceae;g__Odoribacter
CF231	0	0	0	0	11	0	0	0	k__Bacteria;p__Bacteroidetes;c__Bacteroidia;o__Bacteroidales;f__Paraprevotellaceae;g__CF231
Paraprevotella	2	0	0	0	1	0	0	0	k__Bacteria;p__Bacteroidetes;c__Bacteroidia;o__Bacteroidales;f__Paraprevotellaceae;g__Paraprevotella
Prevotella	13	94	68	3	117	118	94	53	k__Bacteria;p__Bacteroidetes;c__Bacteroidia;o__Bacteroidales;f__Paraprevotellaceae;g__Prevotella
Dysgonomonas	0	0	14	0	0	0	10	0	k__Bacteria;p__Bacteroidetes;c__Bacteroidia;o__Bacteroidales;f__Porphyromonadaceae;g__Dysgonomonas
Macellibacteroides	1	1	51	0	3	0	4	0	k__Bacteria;p__Bacteroidetes;c__Bacteroidia;o__Bacteroidales;f__Porphyromonadaceae;g__Macellibacteroides
Paludibacter	0	4	78	0	0	0	0	3	k__Bacteria;p__Bacteroidetes;c__Bacteroidia;o__Bacteroidales;f__Porphyromonadaceae;g__Paludibacter
Parabacteroides	30	56	44	184	70	51	45	30	k__Bacteria;p__Bacteroidetes;c__Bacteroidia;o__Bacteroidales;f__Porphyromonadaceae;g__Parabacteroides
Petrimonas	13	1	303	1	0	0	11	10	k__Bacteria;p__Bacteroidetes;c__Bacteroidia;o__Bacteroidales;f__Porphyromonadaceae;g__Petrimonas
Porphyromonas	2	1	11	0	20	3	0	8	k__Bacteria;p__Bacteroidetes;c__Bacteroidia;o__Bacteroidales;f__Porphyromonadaceae;g__Porphyromonas
Prevotellaceae_Prevotella	94	1743	69	39	458	31	336	121	k__Bacteria;p__Bacteroidetes;c__Bacteroidia;o__Bacteroidales;f__Prevotellaceae;g__Prevotella
AF12	0	0	7	0	0	0	0	0	k__Bacteria;p__Bacteroidetes;c__Bacteroidia;o__Bacteroidales;f__Rikenellaceae;g__AF12
Alistipes	6	10	0	0	11	0	0	23	k__Bacteria;p__Bacteroidetes;c__Bacteroidia;o__Bacteroidales;f__Rikenellaceae;g__Alistipes
Blvii28	5	0	77	0	12	0	9	0	k__Bacteria;p__Bacteroidetes;c__Bacteroidia;o__Bacteroidales;f__Rikenellaceae;g__Blvii28
Rikenella	0	6	0	0	0	4	8	0	k__Bacteria;p__Bacteroidetes;c__Bacteroidia;o__Bacteroidales;f__Rikenellaceae;g__Rikenella
Adhaeribacter	9	0	0	0	0	0	8	0	k__Bacteria;p__Bacteroidetes;c__Cytophagia;o__Cytophagales;f__Cytophagaceae;g__Adhaeribacter
Dyadobacter	0	0	0	0	0	0	0	7	k__Bacteria;p__Bacteroidetes;c__Cytophagia;o__Cytophagales;f__Cytophagaceae;g__Dyadobacter
Hymenobacter	13	7	6	0	5	0	5	18	k__Bacteria;p__Bacteroidetes;c__Cytophagia;o__Cytophagales;f__Cytophagaceae;g__Hymenobacter
Leadbetterella	0	0	0	0	0	0	0	3	k__Bacteria;p__Bacteroidetes;c__Cytophagia;o__Cytophagales;f__Cytophagaceae;g__Leadbetterella
Pontibacter	0	0	6	0	0	0	3	0	k__Bacteria;p__Bacteroidetes;c__Cytophagia;o__Cytophagales;f__Cytophagaceae;g__Pontibacter
Rudanella	5	8	0	0	0	0	0	0	k__Bacteria;p__Bacteroidetes;c__Cytophagia;o__Cytophagales;f__Cytophagaceae;g__Rudanella
Spirosoma	0	0	27	0	0	0	0	10	k__Bacteria;p__Bacteroidetes;c__Cytophagia;o__Cytophagales;f__Cytophagaceae;g__Spirosoma
Sporocytophaga	0	0	0	0	0	0	26	0	k__Bacteria;p__Bacteroidetes;c__Cytophagia;o__Cytophagales;f__Cytophagaceae;g__Sporocytophaga
Capnocytophaga	3	0	0	0	0	0	0	0	k__Bacteria;p__Bacteroidetes;c__Flavobacteriia;o__Flavobacteriales;f__Flavobacteriaceae;g__Capnocytophaga
Flavobacterium	0	2	7	8	9	0	2	2	k__Bacteria;p__Bacteroidetes;c__Flavobacteriia;o__Flavobacteriales;f__Flavobacteriaceae;g__Flavobacterium
Myroides	0	0	0	0	0	0	4	0	k__Bacteria;p__Bacteroidetes;c__Flavobacteriia;o__Flavobacteriales;f__Flavobacteriaceae;g__Myroides
Sediminicola	0	0	0	0	4	0	0	0	k__Bacteria;p__Bacteroidetes;c__Flavobacteriia;o__Flavobacteriales;f__Flavobacteriaceae;g__Sediminicola
Zhouia	1	0	0	0	0	0	9	0	k__Bacteria;p__Bacteroidetes;c__Flavobacteriia;o__Flavobacteriales;f__Flavobacteriaceae;g__Zhouia
Chryseobacterium	0	17	26	40	25	141	30	22	k__Bacteria;p__Bacteroidetes;c__Flavobacteriia;o__Flavobacteriales;f__Weeksellaceae;g__Chryseobacterium
Cloacibacterium	0	0	0	0	3	0	0	8	k__Bacteria;p__Bacteroidetes;c__Flavobacteriia;o__Flavobacteriales;f__Weeksellaceae;g__Cloacibacterium
Wautersiella	0	7	1	0	0	0	14	0	k__Bacteria;p__Bacteroidetes;c__Flavobacteriia;o__Flavobacteriales;f__Weeksellaceae;g__Wautersiella
Rubricoccus	2	0	8	0	0	0	0	0	k__Bacteria;p__Bacteroidetes;c__Rhodothermi;o__Rhodothermales;f__Rhodothermaceae;g__Rubricoccus
Chitinophaga	0	0	0	0	0	1	0	0	k__Bacteria;p__Bacteroidetes;c__Saprospirae;o__Saprospirales;f__Chitinophagaceae;g__Chitinophaga
Flavisolibacter	82	29	43	32	0	3	94	126	k__Bacteria;p__Bacteroidetes;c__Saprospirae;o__Saprospirales;f__Chitinophagaceae;g__Flavisolibacter
Niabella	0	0	0	0	0	7	0	0	k__Bacteria;p__Bacteroidetes;c__Saprospirae;o__Saprospirales;f__Chitinophagaceae;g__Niabella
Niastella	4	0	0	0	0	0	0	0	k__Bacteria;p__Bacteroidetes;c__Saprospirae;o__Saprospirales;f__Chitinophagaceae;g__Niastella
Segetibacter	24	17	11	0	0	9	6	36	k__Bacteria;p__Bacteroidetes;c__Saprospirae;o__Saprospirales;f__Chitinophagaceae;g__Segetibacter
Haliscomenobacter	0	2	6	0	0	0	0	0	k__Bacteria;p__Bacteroidetes;c__Saprospirae;o__Saprospirales;f__Saprospiraceae;g__Haliscomenobacter
Parapedobacter	0	19	0	0	0	0	13	3	k__Bacteria;p__Bacteroidetes;c__Sphingobacteriia;o__Sphingobacteriales;f__Sphingobacteriaceae;g__Parapedobacter
Pedobacter	8	0	0	13	5	0	0	7	k__Bacteria;p__Bacteroidetes;c__Sphingobacteriia;o__Sphingobacteriales;f__Sphingobacteriaceae;g__Pedobacter
Sphingobacterium	9	11	2	0	5	20	195	83	k__Bacteria;p__Bacteroidetes;c__Sphingobacteriia;o__Sphingobacteriales;f__Sphingobacteriaceae;g__Sphingobacterium
Candidatus_Protochlamydia	6	0	0	0	0	0	0	0	k__Bacteria;p__Chlamydiae;c__Chlamydiia;o__Chlamydiales;f__Parachlamydiaceae;g__Candidatus_Protochlamydia
Anaerolinea	16	9	0	0	5	0	0	6	k__Bacteria;p__Chloroflexi;c__Anaerolineae;o__Anaerolineales;f__Anaerolinaceae;g__Anaerolinea
C1_B004	0	0	0	4	0	0	0	0	k__Bacteria;p__Chloroflexi;c__Anaerolineae;o__Anaerolineales;f__Anaerolinaceae;g__C1_B004
Longilinea	0	0	15	0	0	0	0	0	k__Bacteria;p__Chloroflexi;c__Anaerolineae;o__Anaerolineales;f__Anaerolinaceae;g__Longilinea
T78	3	0	66	0	8	0	0	0	k__Bacteria;p__Chloroflexi;c__Anaerolineae;o__Anaerolineales;f__Anaerolinaceae;g__T78
WCHB1_05	0	0	34	0	0	0	0	0	k__Bacteria;p__Chloroflexi;c__Anaerolineae;o__Anaerolineales;f__Anaerolinaceae;g__WCHB1_05
Ardenscatena	0	8	0	0	0	4	0	0	k__Bacteria;p__Chloroflexi;c__Anaerolineae;o__Ardenscatenales;f__Ardenscatenaceae;g__Ardenscatena
Caldilinea	8	0	0	0	0	0	0	0	k__Bacteria;p__Chloroflexi;c__Anaerolineae;o__Caldilineales;f__Caldilineaceae;g__Caldilinea
Chlamydomonas	0	0	0	0	0	0	0	13	k__Bacteria;p__Cyanobacteria;c__Chloroplast;o__Chlorophyta;f__Chlamydomonadaceae;g__Chlamydomonas
Dunaliella	21	0	0	0	10	0	158	260	k__Bacteria;p__Cyanobacteria;c__Chloroplast;o__Chlorophyta;f__Chlamydomonadaceae;g__Dunaliella
Oophila	6	0	0	0	0	0	0	79	k__Bacteria;p__Cyanobacteria;c__Chloroplast;o__Chlorophyta;f__Chlamydomonadaceae;g__Oophila
Chloroidium	0	0	0	0	0	0	0	5	k__Bacteria;p__Cyanobacteria;c__Chloroplast;o__Chlorophyta;f__Trebouxiophyceae;g__Chloroidium
Anabaenopsis	7	0	0	0	0	0	0	0	k__Bacteria;p__Cyanobacteria;c__Nostocophycideae;o__Nostocales;f__Nostocaceae;g__Anabaenopsis
Chroococcidiopsis	28	0	0	0	0	0	0	92	k__Bacteria;p__Cyanobacteria;c__Oscillatoriophycideae;o__Chroococcales;f__Xenococcaceae;g__Chroococcidiopsis
Phormidium	51	0	0	0	0	0	0	7	k__Bacteria;p__Cyanobacteria;c__Oscillatoriophycideae;o__Oscillatoriales;f__Phormidiaceae;g__Phormidium
Leptolyngbya	8	0	8	5	0	0	0	9	k__Bacteria;p__Cyanobacteria;c__Synechococcophycideae;o__Pseudanabaenales;f__Pseudanabaenaceae;g__Leptolyngbya
Synechococcus	0	0	2	0	0	4	0	0	k__Bacteria;p__Cyanobacteria;c__Synechococcophycideae;o__Synechococcales;f__Synechococcaceae;g__Synechococcus
Mucispirillum	8	6	26	0	14	5	0	0	k__Bacteria;p__Deferribacteres;c__Deferribacteres;o__Deferribacterales;f__Deferribacteraceae;g__Mucispirillum
Alicyclobacillus	62	10	8	11	4	14	8	75	k__Bacteria;p__Firmicutes;c__Bacilli;o__Bacillales;f__Alicyclobacillaceae;g__Alicyclobacillus
Kyrpidia	0	0	0	0	0	0	0	19	k__Bacteria;p__Firmicutes;c__Bacilli;o__Bacillales;f__Alicyclobacillaceae;g__Kyrpidia
Bacillus	399	144	691	489	216	669	383	731	k__Bacteria;p__Firmicutes;c__Bacilli;o__Bacillales;f__Bacillaceae;g__Bacillus
Gracilibacillus	0	0	0	0	0	0	0	32	k__Bacteria;p__Firmicutes;c__Bacilli;o__Bacillales;f__Bacillaceae;g__Gracilibacillus
Oceanobacillus	0	0	0	0	0	0	12	21	k__Bacteria;p__Firmicutes;c__Bacilli;o__Bacillales;f__Bacillaceae;g__Oceanobacillus
Paucisalibacillus	0	0	0	0	0	0	0	19	k__Bacteria;p__Firmicutes;c__Bacilli;o__Bacillales;f__Bacillaceae;g__Paucisalibacillus
Virgibacillus	0	9	0	0	0	0	0	13	k__Bacteria;p__Firmicutes;c__Bacilli;o__Bacillales;f__Bacillaceae;g__Virgibacillus
Ammoniphilus	12	9	6	0	0	0	0	28	k__Bacteria;p__Firmicutes;c__Bacilli;o__Bacillales;f__Paenibacillaceae;g__Ammoniphilus
Brevibacillus	0	0	0	0	0	0	0	6	k__Bacteria;p__Firmicutes;c__Bacilli;o__Bacillales;f__Paenibacillaceae;g__Brevibacillus
Cohnella	18	0	0	0	0	0	0	0	k__Bacteria;p__Firmicutes;c__Bacilli;o__Bacillales;f__Paenibacillaceae;g__Cohnella
Paenibacillus	36	26	23	14	11	41	3	139	k__Bacteria;p__Firmicutes;c__Bacilli;o__Bacillales;f__Paenibacillaceae;g__Paenibacillus
Planococcaceae_Bacillus	0	0	0	0	0	0	11	0	k__Bacteria;p__Firmicutes;c__Bacilli;o__Bacillales;f__Planococcaceae;g__Bacillus
Lysinibacillus	0	0	0	0	36	0	0	56	k__Bacteria;p__Firmicutes;c__Bacilli;o__Bacillales;f__Planococcaceae;g__Lysinibacillus
Paenisporosarcina	0	0	0	25	0	0	0	0	k__Bacteria;p__Firmicutes;c__Bacilli;o__Bacillales;f__Planococcaceae;g__Paenisporosarcina
Planomicrobium	0	0	27	0	0	0	0	0	k__Bacteria;p__Firmicutes;c__Bacilli;o__Bacillales;f__Planococcaceae;g__Planomicrobium
Rummeliibacillus	0	0	0	10	0	0	0	143	k__Bacteria;p__Firmicutes;c__Bacilli;o__Bacillales;f__Planococcaceae;g__Rummeliibacillus
Solibacillus	10	7	0	0	0	0	0	70	k__Bacteria;p__Firmicutes;c__Bacilli;o__Bacillales;f__Planococcaceae;g__Solibacillus
Sporosarcina	112	57	34	0	17	16	56	337	k__Bacteria;p__Firmicutes;c__Bacilli;o__Bacillales;f__Planococcaceae;g__Sporosarcina
Pullulanibacillus	30	0	14	0	0	0	8	23	k__Bacteria;p__Firmicutes;c__Bacilli;o__Bacillales;f__Sporolactobacillaceae;g__Pullulanibacillus
Jeotgalicoccus	0	0	12	0	0	29	0	6	k__Bacteria;p__Firmicutes;c__Bacilli;o__Bacillales;f__Staphylococcaceae;g__Jeotgalicoccus
Macrococcus	0	13	0	0	0	0	26	0	k__Bacteria;p__Firmicutes;c__Bacilli;o__Bacillales;f__Staphylococcaceae;g__Macrococcus
Staphylococcus	71	69	155	26	0	39	43	299	k__Bacteria;p__Firmicutes;c__Bacilli;o__Bacillales;f__Staphylococcaceae;g__Staphylococcus
Thermicanus	0	0	0	0	0	4	0	0	k__Bacteria;p__Firmicutes;c__Bacilli;o__Bacillales;f__Thermicanaceae;g__Thermicanus
Planifilum	4	0	0	0	0	0	0	4	k__Bacteria;p__Firmicutes;c__Bacilli;o__Bacillales;f__Thermoactinomycetaceae;g__Planifilum
Shimazuella	23	0	0	0	4	0	0	7	k__Bacteria;p__Firmicutes;c__Bacilli;o__Bacillales;f__Thermoactinomycetaceae;g__Shimazuella
Thermoactinomyces	0	0	0	0	0	0	0	7	k__Bacteria;p__Firmicutes;c__Bacilli;o__Bacillales;f__Thermoactinomycetaceae;g__Thermoactinomyces
Abiotrophia	0	0	0	0	0	4	0	0	k__Bacteria;p__Firmicutes;c__Bacilli;o__Lactobacillales;f__Aerococcaceae;g__Abiotrophia
Aerococcus	0	8	0	0	0	0	0	0	k__Bacteria;p__Firmicutes;c__Bacilli;o__Lactobacillales;f__Aerococcaceae;g__Aerococcus
Alloiococcus	0	5	0	0	0	0	0	0	k__Bacteria;p__Firmicutes;c__Bacilli;o__Lactobacillales;f__Aerococcaceae;g__Alloiococcus
Facklamia	0	9	0	0	11	8	4	0	k__Bacteria;p__Firmicutes;c__Bacilli;o__Lactobacillales;f__Aerococcaceae;g__Facklamia
Granulicatella	0	13	0	0	6	0	0	2	k__Bacteria;p__Firmicutes;c__Bacilli;o__Lactobacillales;f__Carnobacteriaceae;g__Granulicatella
Trichococcus	0	0	0	0	11	0	0	11	k__Bacteria;p__Firmicutes;c__Bacilli;o__Lactobacillales;f__Carnobacteriaceae;g__Trichococcus
Enterococcus	540	147	341	213	93	229	109	63	k__Bacteria;p__Firmicutes;c__Bacilli;o__Lactobacillales;f__Enterococcaceae;g__Enterococcus
Melissococcus	2	0	0	0	0	0	0	0	k__Bacteria;p__Firmicutes;c__Bacilli;o__Lactobacillales;f__Enterococcaceae;g__Melissococcus
Vagococcus	0	0	17	74	0	0	0	0	k__Bacteria;p__Firmicutes;c__Bacilli;o__Lactobacillales;f__Enterococcaceae;g__Vagococcus
Lactobacillus	163	184	667	315	536	75	472	121	k__Bacteria;p__Firmicutes;c__Bacilli;o__Lactobacillales;f__Lactobacillaceae;g__Lactobacillus
Pediococcus	0	484	106	155	293	166	0	0	k__Bacteria;p__Firmicutes;c__Bacilli;o__Lactobacillales;f__Lactobacillaceae;g__Pediococcus
Leuconostoc	167	51	65	321	218	35	175	52	k__Bacteria;p__Firmicutes;c__Bacilli;o__Lactobacillales;f__Leuconostocaceae;g__Leuconostoc
Weissella	10	13	15	23	28	0	59	0	k__Bacteria;p__Firmicutes;c__Bacilli;o__Lactobacillales;f__Leuconostocaceae;g__Weissella
Lactococcus	13	38	38	19	43	305	32	18	k__Bacteria;p__Firmicutes;c__Bacilli;o__Lactobacillales;f__Streptococcaceae;g__Lactococcus
Streptococcus	307	207	309	89	361	170	648	335	k__Bacteria;p__Firmicutes;c__Bacilli;o__Lactobacillales;f__Streptococcaceae;g__Streptococcus
Turicibacter	23	0	13	7	26	0	19	40	k__Bacteria;p__Firmicutes;c__Bacilli;o__Turicibacterales;f__Turicibacteraceae;g__Turicibacter
Fusibacter	0	0	12	0	0	0	0	0	k__Bacteria;p__Firmicutes;c__Clostridia;o__Clostridiales;f__Acidaminobacteraceae;g__Fusibacter
Caldicoprobacter	0	0	0	0	0	0	0	33	k__Bacteria;p__Firmicutes;c__Clostridia;o__Clostridiales;f__Caldicoprobacteraceae;g__Caldicoprobacter
Christensenella	0	0	0	0	0	5	0	0	k__Bacteria;p__Firmicutes;c__Clostridia;o__Clostridiales;f__Christensenellaceae;g__Christensenella
Caloramator	5	13	22	0	0	5	0	6	k__Bacteria;p__Firmicutes;c__Clostridia;o__Clostridiales;f__Clostridiaceae;g__Caloramator
Candidatus_Arthromitus	0	0	3	0	0	0	0	0	k__Bacteria;p__Firmicutes;c__Clostridia;o__Clostridiales;f__Clostridiaceae;g__Candidatus_Arthromitus
Clostridium	64	64	111	235	134	50	118	219	k__Bacteria;p__Firmicutes;c__Clostridia;o__Clostridiales;f__Clostridiaceae;g__Clostridium
Oxobacter	11	0	0	0	0	0	0	0	k__Bacteria;p__Firmicutes;c__Clostridia;o__Clostridiales;f__Clostridiaceae;g__Oxobacter
Proteiniclasticum	0	0	48	0	0	0	0	28	k__Bacteria;p__Firmicutes;c__Clostridia;o__Clostridiales;f__Clostridiaceae;g__Proteiniclasticum
SMB53	0	44	14	11	0	0	34	22	k__Bacteria;p__Firmicutes;c__Clostridia;o__Clostridiales;f__Clostridiaceae;g__SMB53
Dehalobacterium	0	0	0	0	0	5	0	0	k__Bacteria;p__Firmicutes;c__Clostridia;o__Clostridiales;f__Dehalobacteriaceae;g__Dehalobacterium
Pseudoramibacter_Eubacterium	0	0	0	0	0	0	0	5	k__Bacteria;p__Firmicutes;c__Clostridia;o__Clostridiales;f__Eubacteriaceae;g__Pseudoramibacter_Eubacterium
Lutispora	0	0	6	0	0	0	0	0	k__Bacteria;p__Firmicutes;c__Clostridia;o__Clostridiales;f__Gracilibacteraceae;g__Lutispora
Anaerostipes	0	5	0	0	0	0	0	0	k__Bacteria;p__Firmicutes;c__Clostridia;o__Clostridiales;f__Lachnospiraceae;g__Anaerostipes
Blautia	38	208	93	253	62	27	218	101	k__Bacteria;p__Firmicutes;c__Clostridia;o__Clostridiales;f__Lachnospiraceae;g__Blautia
Lachnospiraceae_Clostridium	13	23	12	0	10	10	12	7	k__Bacteria;p__Firmicutes;c__Clostridia;o__Clostridiales;f__Lachnospiraceae;g__Clostridium
Coprococcus	41	344	20	75	49	22	100	19	k__Bacteria;p__Firmicutes;c__Clostridia;o__Clostridiales;f__Lachnospiraceae;g__Coprococcus
Defluviitalea	0	0	0	0	6	0	0	0	k__Bacteria;p__Firmicutes;c__Clostridia;o__Clostridiales;f__Lachnospiraceae;g__Defluviitalea
Dorea	66	56	41	155	15	29	61	36	k__Bacteria;p__Firmicutes;c__Clostridia;o__Clostridiales;f__Lachnospiraceae;g__Dorea
Epulopiscium	0	0	8	0	0	0	0	0	k__Bacteria;p__Firmicutes;c__Clostridia;o__Clostridiales;f__Lachnospiraceae;g__Epulopiscium
Lachnoanaerobaculum	0	0	0	0	0	19	0	0	k__Bacteria;p__Firmicutes;c__Clostridia;o__Clostridiales;f__Lachnospiraceae;g__Lachnoanaerobaculum
Lachnospira	13	158	11	12	3	0	45	39	k__Bacteria;p__Firmicutes;c__Clostridia;o__Clostridiales;f__Lachnospiraceae;g__Lachnospira
Oribacterium	6	0	0	0	0	0	0	0	k__Bacteria;p__Firmicutes;c__Clostridia;o__Clostridiales;f__Lachnospiraceae;g__Oribacterium
Roseburia	57	465	13	48	147	31	81	59	k__Bacteria;p__Firmicutes;c__Clostridia;o__Clostridiales;f__Lachnospiraceae;g__Roseburia
Ruminococcus	14	161	21	112	112	13	119	28	k__Bacteria;p__Firmicutes;c__Clostridia;o__Clostridiales;f__Lachnospiraceae;g__Ruminococcus
Anaerovorax	7	0	18	0	0	0	0	0	k__Bacteria;p__Firmicutes;c__Clostridia;o__Clostridiales;f__Mogibacteriaceae;g__Anaerovorax
Desulfosporosinus	13	0	0	0	0	0	0	0	k__Bacteria;p__Firmicutes;c__Clostridia;o__Clostridiales;f__Peptococcaceae;g__Desulfosporosinus
Pelotomaculum	0	0	5	0	0	0	0	0	k__Bacteria;p__Firmicutes;c__Clostridia;o__Clostridiales;f__Peptococcaceae;g__Pelotomaculum
Peptococcus	0	0	0	0	0	0	0	5	k__Bacteria;p__Firmicutes;c__Clostridia;o__Clostridiales;f__Peptococcaceae;g__Peptococcus
rc4_4	0	0	0	0	5	0	0	0	k__Bacteria;p__Firmicutes;c__Clostridia;o__Clostridiales;f__Peptococcaceae;g__rc4_4
Peptostreptococcaceae_Clostridium	0	3	0	22	0	0	34	21	k__Bacteria;p__Firmicutes;c__Clostridia;o__Clostridiales;f__Peptostreptococcaceae;g__Clostridium
Peptostreptococcus	14	0	0	0	10	0	0	3	k__Bacteria;p__Firmicutes;c__Clostridia;o__Clostridiales;f__Peptostreptococcaceae;g__Peptostreptococcus
Tepidibacter	0	0	0	0	0	0	11	0	k__Bacteria;p__Firmicutes;c__Clostridia;o__Clostridiales;f__Peptostreptococcaceae;g__Tepidibacter
Anaerotruncus	0	7	0	0	0	0	0	0	k__Bacteria;p__Firmicutes;c__Clostridia;o__Clostridiales;f__Ruminococcaceae;g__Anaerotruncus
Butyricicoccus	0	0	16	0	0	6	48	21	k__Bacteria;p__Firmicutes;c__Clostridia;o__Clostridiales;f__Ruminococcaceae;g__Butyricicoccus
Ruminococcaceae_Clostridium	0	0	0	0	0	0	6	0	k__Bacteria;p__Firmicutes;c__Clostridia;o__Clostridiales;f__Ruminococcaceae;g__Clostridium
Faecalibacterium	65	474	104	210	200	41	357	106	k__Bacteria;p__Firmicutes;c__Clostridia;o__Clostridiales;f__Ruminococcaceae;g__Faecalibacterium
Gemmiger	22	17	25	0	46	6	81	21	k__Bacteria;p__Firmicutes;c__Clostridia;o__Clostridiales;f__Ruminococcaceae;g__Gemmiger
Oscillospira	25	70	128	44	37	192	75	69	k__Bacteria;p__Firmicutes;c__Clostridia;o__Clostridiales;f__Ruminococcaceae;g__Oscillospira
Ruminococcaceae_Ruminococcus	22	117	71	3	61	78	131	48	k__Bacteria;p__Firmicutes;c__Clostridia;o__Clostridiales;f__Ruminococcaceae;g__Ruminococcus
Sulfobacillus	0	0	0	0	0	7	0	0	k__Bacteria;p__Firmicutes;c__Clostridia;o__Clostridiales;f__Sulfobacillaceae;g__Sulfobacillus
Symbiobacterium	22	9	0	0	0	0	0	0	k__Bacteria;p__Firmicutes;c__Clostridia;o__Clostridiales;f__Symbiobacteriaceae;g__Symbiobacterium
Anaerococcus	9	15	0	0	0	2	4	5	k__Bacteria;p__Firmicutes;c__Clostridia;o__Clostridiales;f__Tissierellaceae;g__Anaerococcus
Finegoldia	16	11	5	0	0	4	0	0	k__Bacteria;p__Firmicutes;c__Clostridia;o__Clostridiales;f__Tissierellaceae;g__Finegoldia
Gallicola	0	0	0	0	4	0	0	0	k__Bacteria;p__Firmicutes;c__Clostridia;o__Clostridiales;f__Tissierellaceae;g__Gallicola
Parvimonas	0	0	18	0	0	0	0	0	k__Bacteria;p__Firmicutes;c__Clostridia;o__Clostridiales;f__Tissierellaceae;g__Parvimonas
Peptoniphilus	14	0	14	0	0	0	0	0	k__Bacteria;p__Firmicutes;c__Clostridia;o__Clostridiales;f__Tissierellaceae;g__Peptoniphilus
Sedimentibacter	0	8	12	10	5	0	0	0	k__Bacteria;p__Firmicutes;c__Clostridia;o__Clostridiales;f__Tissierellaceae;g__Sedimentibacter
Tepidimicrobium	0	4	0	0	0	0	0	15	k__Bacteria;p__Firmicutes;c__Clostridia;o__Clostridiales;f__Tissierellaceae;g__Tepidimicrobium
Tissierella_Soehngenia	0	0	62	0	0	0	0	0	k__Bacteria;p__Firmicutes;c__Clostridia;o__Clostridiales;f__Tissierellaceae;g__Tissierella_Soehngenia
Anaerovibrio	8	0	0	0	0	0	7	0	k__Bacteria;p__Firmicutes;c__Clostridia;o__Clostridiales;f__Veillonellaceae;g__Anaerovibrio
BSV43	0	0	0	0	0	0	13	0	k__Bacteria;p__Firmicutes;c__Clostridia;o__Clostridiales;f__Veillonellaceae;g__BSV43
Dialister	14	238	10	0	18	6	17	13	k__Bacteria;p__Firmicutes;c__Clostridia;o__Clostridiales;f__Veillonellaceae;g__Dialister
Megamonas	11	75	4	0	16	11	35	10	k__Bacteria;p__Firmicutes;c__Clostridia;o__Clostridiales;f__Veillonellaceae;g__Megamonas
Megasphaera	0	0	0	0	36	0	8	0	k__Bacteria;p__Firmicutes;c__Clostridia;o__Clostridiales;f__Veillonellaceae;g__Megasphaera
Mitsuokella	0	0	0	0	0	0	26	0	k__Bacteria;p__Firmicutes;c__Clostridia;o__Clostridiales;f__Veillonellaceae;g__Mitsuokella
Phascolarctobacterium	34	19	13	54	18	9	23	13	k__Bacteria;p__Firmicutes;c__Clostridia;o__Clostridiales;f__Veillonellaceae;g__Phascolarctobacterium
Selenomonas	4	0	0	0	7	3	0	0	k__Bacteria;p__Firmicutes;c__Clostridia;o__Clostridiales;f__Veillonellaceae;g__Selenomonas
Sporomusa	0	0	0	0	0	7	0	0	k__Bacteria;p__Firmicutes;c__Clostridia;o__Clostridiales;f__Veillonellaceae;g__Sporomusa
Veillonella	47	1	28	9	34	2	22	41	k__Bacteria;p__Firmicutes;c__Clostridia;o__Clostridiales;f__Veillonellaceae;g__Veillonella
vadinHB04	0	0	16	0	0	6	0	0	k__Bacteria;p__Firmicutes;c__Clostridia;o__Clostridiales;f__Veillonellaceae;g__vadinHB04
Halanaerobium	0	0	0	21	0	8	0	0	k__Bacteria;p__Firmicutes;c__Clostridia;o__Halanaerobiales;f__Halanaerobiaceae;g__Halanaerobium
Halanaerobacter	0	0	0	2	0	0	0	0	k__Bacteria;p__Firmicutes;c__Clostridia;o__Halanaerobiales;f__Halobacteroidaceae;g__Halanaerobacter
Allobaculum	8	25	643	144	32	14	112	51	k__Bacteria;p__Firmicutes;c__Erysipelotrichi;o__Erysipelotrichales;f__Erysipelotrichaceae;g__Allobaculum
Bulleidia	4	0	0	0	5	4	18	0	k__Bacteria;p__Firmicutes;c__Erysipelotrichi;o__Erysipelotrichales;f__Erysipelotrichaceae;g__Bulleidia
Catenibacterium	0	45	0	0	9	0	23	18	k__Bacteria;p__Firmicutes;c__Erysipelotrichi;o__Erysipelotrichales;f__Erysipelotrichaceae;g__Catenibacterium
Erysipelotrichaceae_Clostridium	0	3	9	8	0	0	0	22	k__Bacteria;p__Firmicutes;c__Erysipelotrichi;o__Erysipelotrichales;f__Erysipelotrichaceae;g__Clostridium
Coprobacillus	2	0	0	0	0	0	0	0	k__Bacteria;p__Firmicutes;c__Erysipelotrichi;o__Erysipelotrichales;f__Erysipelotrichaceae;g__Coprobacillus
Eubacterium	0	64	12	0	9	4	38	13	k__Bacteria;p__Firmicutes;c__Erysipelotrichi;o__Erysipelotrichales;f__Erysipelotrichaceae;g__Eubacterium
PSB_M_3	6	0	0	0	0	0	0	0	k__Bacteria;p__Firmicutes;c__Erysipelotrichi;o__Erysipelotrichales;f__Erysipelotrichaceae;g__PSB_M_3
RFN20	0	0	0	0	3	0	0	0	k__Bacteria;p__Firmicutes;c__Erysipelotrichi;o__Erysipelotrichales;f__Erysipelotrichaceae;g__RFN20
p_75_a5	0	0	0	0	15	0	8	3	k__Bacteria;p__Firmicutes;c__Erysipelotrichi;o__Erysipelotrichales;f__Erysipelotrichaceae;g__p_75_a5
Cetobacterium	9	0	0	0	0	0	0	0	k__Bacteria;p__Fusobacteria;c__Fusobacteriia;o__Fusobacteriales;f__Fusobacteriaceae;g__Cetobacterium
Fusobacterium	13	0	8	0	30	0	21	0	k__Bacteria;p__Fusobacteria;c__Fusobacteriia;o__Fusobacteriales;f__Fusobacteriaceae;g__Fusobacterium
Leptotrichia	34	0	0	0	6	3	0	0	k__Bacteria;p__Fusobacteria;c__Fusobacteriia;o__Fusobacteriales;f__Leptotrichiaceae;g__Leptotrichia
Gemmatimonas	0	0	0	0	0	0	0	17	k__Bacteria;p__Gemmatimonadetes;c__Gemmatimonadetes;o__Gemmatimonadales;f__Gemmatimonadaceae;g__Gemmatimonas
4_29	4	0	0	0	0	0	0	0	k__Bacteria;p__Nitrospirae;c__Nitrospira;o__Nitrospirales;f__FW;g__4_29
Nitrospira	4	10	17	0	0	5	0	10	k__Bacteria;p__Nitrospirae;c__Nitrospira;o__Nitrospirales;f__Nitrospiraceae;g__Nitrospira
DCE29	0	0	0	0	14	0	0	0	k__Bacteria;p__Nitrospirae;c__Nitrospira;o__Nitrospirales;f__Thermodesulfovibrionaceae;g__DCE29
HB118	0	0	0	0	0	0	0	2	k__Bacteria;p__Nitrospirae;c__Nitrospira;o__Nitrospirales;f__Thermodesulfovibrionaceae;g__HB118
Gemmata	36	5	0	0	0	0	0	3	k__Bacteria;p__Planctomycetes;c__Planctomycetia;o__Gemmatales;f__Gemmataceae;g__Gemmata
Pirellula	0	12	0	0	0	0	0	0	k__Bacteria;p__Planctomycetes;c__Planctomycetia;o__Pirellulales;f__Pirellulaceae;g__Pirellula
planctomycete	0	0	2	0	0	0	0	0	k__Bacteria;p__Planctomycetes;c__Planctomycetia;o__Pirellulales;f__Pirellulaceae;g__planctomycete
Brevundimonas	20	15	54	27	28	641	122	39	k__Bacteria;p__Proteobacteria;c__Alphaproteobacteria;o__Caulobacterales;f__Caulobacteraceae;g__Brevundimonas
Caulobacter	0	0	0	14	0	40	0	0	k__Bacteria;p__Proteobacteria;c__Alphaproteobacteria;o__Caulobacterales;f__Caulobacteraceae;g__Caulobacter
Mycoplana	0	0	7	0	10	0	0	0	k__Bacteria;p__Proteobacteria;c__Alphaproteobacteria;o__Caulobacterales;f__Caulobacteraceae;g__Mycoplana
Phenylobacterium	47	0	10	39	7	15	17	71	k__Bacteria;p__Proteobacteria;c__Alphaproteobacteria;o__Caulobacterales;f__Caulobacteraceae;g__Phenylobacterium
Thalassospira	0	0	0	0	5	0	18	0	k__Bacteria;p__Proteobacteria;c__Alphaproteobacteria;o__Kiloniellales;f__Kiloniellaceae;g__Thalassospira
Beijerinckia	39	32	25	0	12	0	1	76	k__Bacteria;p__Proteobacteria;c__Alphaproteobacteria;o__Rhizobiales;f__Beijerinckiaceae;g__Beijerinckia
Chelatococcus	0	0	0	0	6	0	73	0	k__Bacteria;p__Proteobacteria;c__Alphaproteobacteria;o__Rhizobiales;f__Beijerinckiaceae;g__Chelatococcus
Afipia	0	0	0	0	0	158	0	0	k__Bacteria;p__Proteobacteria;c__Alphaproteobacteria;o__Rhizobiales;f__Bradyrhizobiaceae;g__Afipia
Balneimonas	20	6	0	0	0	49	11	12	k__Bacteria;p__Proteobacteria;c__Alphaproteobacteria;o__Rhizobiales;f__Bradyrhizobiaceae;g__Balneimonas
Bradyrhizobium	118	41	49	47	27	2207	29	150	k__Bacteria;p__Proteobacteria;c__Alphaproteobacteria;o__Rhizobiales;f__Bradyrhizobiaceae;g__Bradyrhizobium
Ochrobactrum	5	0	33	0	15	321	122	38	k__Bacteria;p__Proteobacteria;c__Alphaproteobacteria;o__Rhizobiales;f__Brucellaceae;g__Ochrobactrum
Pseudochrobactrum	9	0	0	0	0	0	83	5	k__Bacteria;p__Proteobacteria;c__Alphaproteobacteria;o__Rhizobiales;f__Brucellaceae;g__Pseudochrobactrum
Devosia	38	14	17	0	6	46	20	43	k__Bacteria;p__Proteobacteria;c__Alphaproteobacteria;o__Rhizobiales;f__Hyphomicrobiaceae;g__Devosia
Hyphomicrobium	37	24	21	0	5	13	31	45	k__Bacteria;p__Proteobacteria;c__Alphaproteobacteria;o__Rhizobiales;f__Hyphomicrobiaceae;g__Hyphomicrobium
Pannonibacter	0	0	24	0	0	0	0	0	k__Bacteria;p__Proteobacteria;c__Alphaproteobacteria;o__Rhizobiales;f__Hyphomicrobiaceae;g__Pannonibacter
Pedomicrobium	5	0	0	6	0	0	0	7	k__Bacteria;p__Proteobacteria;c__Alphaproteobacteria;o__Rhizobiales;f__Hyphomicrobiaceae;g__Pedomicrobium
Rhodomicrobium	4	0	0	0	0	0	11	0	k__Bacteria;p__Proteobacteria;c__Alphaproteobacteria;o__Rhizobiales;f__Hyphomicrobiaceae;g__Rhodomicrobium
Rhodoplanes	217	72	48	69	32	79	82	274	k__Bacteria;p__Proteobacteria;c__Alphaproteobacteria;o__Rhizobiales;f__Hyphomicrobiaceae;g__Rhodoplanes
Methylobacterium	91	21	29	16	9	41	71	48	k__Bacteria;p__Proteobacteria;c__Alphaproteobacteria;o__Rhizobiales;f__Methylobacteriaceae;g__Methylobacterium
Methylosinus	21	0	13	0	0	0	0	0	k__Bacteria;p__Proteobacteria;c__Alphaproteobacteria;o__Rhizobiales;f__Methylocystaceae;g__Methylosinus
Pleomorphomonas	0	0	0	0	0	1	0	0	k__Bacteria;p__Proteobacteria;c__Alphaproteobacteria;o__Rhizobiales;f__Methylocystaceae;g__Pleomorphomonas
Rhodoblastus	0	0	0	0	0	0	0	16	k__Bacteria;p__Proteobacteria;c__Alphaproteobacteria;o__Rhizobiales;f__Methylocystaceae;g__Rhodoblastus
Aminobacter	0	0	14	0	0	26	0	0	k__Bacteria;p__Proteobacteria;c__Alphaproteobacteria;o__Rhizobiales;f__Phyllobacteriaceae;g__Aminobacter
Mesorhizobium	14	23	15	10	0	0	38	11	k__Bacteria;p__Proteobacteria;c__Alphaproteobacteria;o__Rhizobiales;f__Phyllobacteriaceae;g__Mesorhizobium
Thermovum	13	0	9	0	19	0	14	9	k__Bacteria;p__Proteobacteria;c__Alphaproteobacteria;o__Rhizobiales;f__Phyllobacteriaceae;g__Thermovum
Agrobacterium	13	5	12	28	26	2048	9	15	k__Bacteria;p__Proteobacteria;c__Alphaproteobacteria;o__Rhizobiales;f__Rhizobiaceae;g__Agrobacterium
Ensifer	0	0	0	0	0	283	0	0	k__Bacteria;p__Proteobacteria;c__Alphaproteobacteria;o__Rhizobiales;f__Rhizobiaceae;g__Ensifer
Kaistia	0	0	0	0	0	11	0	0	k__Bacteria;p__Proteobacteria;c__Alphaproteobacteria;o__Rhizobiales;f__Rhizobiaceae;g__Kaistia
Rhizobium	0	0	0	0	0	12	0	0	k__Bacteria;p__Proteobacteria;c__Alphaproteobacteria;o__Rhizobiales;f__Rhizobiaceae;g__Rhizobium
Shinella	0	0	0	0	0	155	0	0	k__Bacteria;p__Proteobacteria;c__Alphaproteobacteria;o__Rhizobiales;f__Rhizobiaceae;g__Shinella
Afifella	0	0	0	0	0	11	10	0	k__Bacteria;p__Proteobacteria;c__Alphaproteobacteria;o__Rhizobiales;f__Rhodobiaceae;g__Afifella
Labrys	0	0	0	0	0	8	6	0	k__Bacteria;p__Proteobacteria;c__Alphaproteobacteria;o__Rhizobiales;f__Xanthobacteraceae;g__Labrys
Albidovulum	0	0	0	0	0	0	0	2	k__Bacteria;p__Proteobacteria;c__Alphaproteobacteria;o__Rhodobacterales;f__Rhodobacteraceae;g__Albidovulum
Octadecabacter	0	0	0	0	17	0	0	0	k__Bacteria;p__Proteobacteria;c__Alphaproteobacteria;o__Rhodobacterales;f__Rhodobacteraceae;g__Octadecabacter
Paracoccus	34	16	36	19	0	72	478	36	k__Bacteria;p__Proteobacteria;c__Alphaproteobacteria;o__Rhodobacterales;f__Rhodobacteraceae;g__Paracoccus
Rhodobacter	4	0	97	0	0	44	0	0	k__Bacteria;p__Proteobacteria;c__Alphaproteobacteria;o__Rhodobacterales;f__Rhodobacteraceae;g__Rhodobacter
Rubellimicrobium	4	175	21	0	7	11	19	30	k__Bacteria;p__Proteobacteria;c__Alphaproteobacteria;o__Rhodobacterales;f__Rhodobacteraceae;g__Rubellimicrobium
Thalassobius	0	0	0	11	0	0	0	0	k__Bacteria;p__Proteobacteria;c__Alphaproteobacteria;o__Rhodobacterales;f__Rhodobacteraceae;g__Thalassobius
Acetobacter	0	1296	333	345	46	745	17	15	k__Bacteria;p__Proteobacteria;c__Alphaproteobacteria;o__Rhodospirillales;f__Acetobacteraceae;g__Acetobacter
Belnapia	7	0	0	0	0	0	0	0	k__Bacteria;p__Proteobacteria;c__Alphaproteobacteria;o__Rhodospirillales;f__Acetobacteraceae;g__Belnapia
Craurococcus	8	0	0	0	0	0	0	23	k__Bacteria;p__Proteobacteria;c__Alphaproteobacteria;o__Rhodospirillales;f__Acetobacteraceae;g__Craurococcus
Roseococcus	11	0	0	0	0	0	0	0	k__Bacteria;p__Proteobacteria;c__Alphaproteobacteria;o__Rhodospirillales;f__Acetobacteraceae;g__Roseococcus
Roseomonas	55	20	0	10	0	38	41	52	k__Bacteria;p__Proteobacteria;c__Alphaproteobacteria;o__Rhodospirillales;f__Acetobacteraceae;g__Roseomonas
Azospirillum	14	0	0	0	0	5	0	0	k__Bacteria;p__Proteobacteria;c__Alphaproteobacteria;o__Rhodospirillales;f__Rhodospirillaceae;g__Azospirillum
Defluviicoccus	0	0	0	0	0	0	10	0	k__Bacteria;p__Proteobacteria;c__Alphaproteobacteria;o__Rhodospirillales;f__Rhodospirillaceae;g__Defluviicoccus
Elstera	15	6	20	0	0	18	29	19	k__Bacteria;p__Proteobacteria;c__Alphaproteobacteria;o__Rhodospirillales;f__Rhodospirillaceae;g__Elstera
Inquilinus	0	0	0	0	0	0	0	3	k__Bacteria;p__Proteobacteria;c__Alphaproteobacteria;o__Rhodospirillales;f__Rhodospirillaceae;g__Inquilinus
Magnetospirillum	27	0	0	0	0	0	0	0	k__Bacteria;p__Proteobacteria;c__Alphaproteobacteria;o__Rhodospirillales;f__Rhodospirillaceae;g__Magnetospirillum
Reyranella	23	14	30	0	0	17	12	33	k__Bacteria;p__Proteobacteria;c__Alphaproteobacteria;o__Rhodospirillales;f__Rhodospirillaceae;g__Reyranella
Rhodospirillum	0	0	0	5	0	0	0	0	k__Bacteria;p__Proteobacteria;c__Alphaproteobacteria;o__Rhodospirillales;f__Rhodospirillaceae;g__Rhodospirillum
Skermanella	17	0	0	0	0	0	0	0	k__Bacteria;p__Proteobacteria;c__Alphaproteobacteria;o__Rhodospirillales;f__Rhodospirillaceae;g__Skermanella
Rickettsia	0	0	0	0	3	6	10	0	k__Bacteria;p__Proteobacteria;c__Alphaproteobacteria;o__Rickettsiales;f__Rickettsiaceae;g__Rickettsia
Wolbachia	0	0	0	0	0	0	0	24	k__Bacteria;p__Proteobacteria;c__Alphaproteobacteria;o__Rickettsiales;f__Rickettsiaceae;g__Wolbachia
Blastomonas	0	0	0	0	0	0	13	14	k__Bacteria;p__Proteobacteria;c__Alphaproteobacteria;o__Sphingomonadales;f__Sphingomonadaceae;g__Blastomonas
Kaistobacter	1305	442	404	144	135	181	549	1417	k__Bacteria;p__Proteobacteria;c__Alphaproteobacteria;o__Sphingomonadales;f__Sphingomonadaceae;g__Kaistobacter
Novosphingobium	7	0	0	0	0	20	0	16	k__Bacteria;p__Proteobacteria;c__Alphaproteobacteria;o__Sphingomonadales;f__Sphingomonadaceae;g__Novosphingobium
Sphingobium	11	6	0	9	0	399	15	0	k__Bacteria;p__Proteobacteria;c__Alphaproteobacteria;o__Sphingomonadales;f__Sphingomonadaceae;g__Sphingobium
Sphingomonas	124	85	90	20	0	90	160	96	k__Bacteria;p__Proteobacteria;c__Alphaproteobacteria;o__Sphingomonadales;f__Sphingomonadaceae;g__Sphingomonas
Sphingopyxis	0	10	5	0	0	0	0	0	k__Bacteria;p__Proteobacteria;c__Alphaproteobacteria;o__Sphingomonadales;f__Sphingomonadaceae;g__Sphingopyxis
Achromobacter	0	0	0	0	0	15	9	0	k__Bacteria;p__Proteobacteria;c__Betaproteobacteria;o__Burkholderiales;f__Alcaligenaceae;g__Achromobacter
Alcaligenes	0	0	0	0	3	0	0	27	k__Bacteria;p__Proteobacteria;c__Betaproteobacteria;o__Burkholderiales;f__Alcaligenaceae;g__Alcaligenes
Bordetella	0	11	0	0	0	0	48	20	k__Bacteria;p__Proteobacteria;c__Betaproteobacteria;o__Burkholderiales;f__Alcaligenaceae;g__Bordetella
Castellaniella	0	0	0	0	3	0	0	0	k__Bacteria;p__Proteobacteria;c__Betaproteobacteria;o__Burkholderiales;f__Alcaligenaceae;g__Castellaniella
Pigmentiphaga	0	0	0	0	0	0	0	5	k__Bacteria;p__Proteobacteria;c__Betaproteobacteria;o__Burkholderiales;f__Alcaligenaceae;g__Pigmentiphaga
Pusillimonas	5	3	0	0	0	0	0	68	k__Bacteria;p__Proteobacteria;c__Betaproteobacteria;o__Burkholderiales;f__Alcaligenaceae;g__Pusillimonas
Sutterella	26	43	22	25	30	21	15	30	k__Bacteria;p__Proteobacteria;c__Betaproteobacteria;o__Burkholderiales;f__Alcaligenaceae;g__Sutterella
Burkholderia	1682	1055	102	289	71	394	46	132	k__Bacteria;p__Proteobacteria;c__Betaproteobacteria;o__Burkholderiales;f__Burkholderiaceae;g__Burkholderia
Lautropia	15	0	0	0	0	0	0	0	k__Bacteria;p__Proteobacteria;c__Betaproteobacteria;o__Burkholderiales;f__Burkholderiaceae;g__Lautropia
Acidovorax	0	0	0	0	0	198	0	0	k__Bacteria;p__Proteobacteria;c__Betaproteobacteria;o__Burkholderiales;f__Comamonadaceae;g__Acidovorax
Aquabacterium	0	0	10	0	0	0	0	0	k__Bacteria;p__Proteobacteria;c__Betaproteobacteria;o__Burkholderiales;f__Comamonadaceae;g__Aquabacterium
Comamonas	9	0	0	0	15	17	16	4	k__Bacteria;p__Proteobacteria;c__Betaproteobacteria;o__Burkholderiales;f__Comamonadaceae;g__Comamonas
Curvibacter	16	12	10	0	0	0	0	2	k__Bacteria;p__Proteobacteria;c__Betaproteobacteria;o__Burkholderiales;f__Comamonadaceae;g__Curvibacter
Delftia	14	0	18	3	18	383	0	0	k__Bacteria;p__Proteobacteria;c__Betaproteobacteria;o__Burkholderiales;f__Comamonadaceae;g__Delftia
Diaphorobacter	0	0	0	0	0	0	19	0	k__Bacteria;p__Proteobacteria;c__Betaproteobacteria;o__Burkholderiales;f__Comamonadaceae;g__Diaphorobacter
Hydrogenophaga	10	0	134	0	5	7	0	0	k__Bacteria;p__Proteobacteria;c__Betaproteobacteria;o__Burkholderiales;f__Comamonadaceae;g__Hydrogenophaga
Hylemonella	6	0	4	0	0	0	0	7	k__Bacteria;p__Proteobacteria;c__Betaproteobacteria;o__Burkholderiales;f__Comamonadaceae;g__Hylemonella
Leptothrix	2	0	7	0	0	0	0	11	k__Bacteria;p__Proteobacteria;c__Betaproteobacteria;o__Burkholderiales;f__Comamonadaceae;g__Leptothrix
Limnohabitans	0	0	0	0	6	0	0	0	k__Bacteria;p__Proteobacteria;c__Betaproteobacteria;o__Burkholderiales;f__Comamonadaceae;g__Limnohabitans
Methylibium	40	14	6	3	5	6	0	45	k__Bacteria;p__Proteobacteria;c__Betaproteobacteria;o__Burkholderiales;f__Comamonadaceae;g__Methylibium
Pelomonas	36	47	20	47	23	3378	16	14	k__Bacteria;p__Proteobacteria;c__Betaproteobacteria;o__Burkholderiales;f__Comamonadaceae;g__Pelomonas
Polaromonas	0	0	0	7	0	0	0	0	k__Bacteria;p__Proteobacteria;c__Betaproteobacteria;o__Burkholderiales;f__Comamonadaceae;g__Polaromonas
RS62	0	0	0	0	4	0	0	0	k__Bacteria;p__Proteobacteria;c__Betaproteobacteria;o__Burkholderiales;f__Comamonadaceae;g__RS62
Ramlibacter	204	68	34	47	30	28	100	372	k__Bacteria;p__Proteobacteria;c__Betaproteobacteria;o__Burkholderiales;f__Comamonadaceae;g__Ramlibacter
Rhodoferax	0	0	13	6	0	0	0	0	k__Bacteria;p__Proteobacteria;c__Betaproteobacteria;o__Burkholderiales;f__Comamonadaceae;g__Rhodoferax
Rubrivivax	13	0	0	0	5	0	25	8	k__Bacteria;p__Proteobacteria;c__Betaproteobacteria;o__Burkholderiales;f__Comamonadaceae;g__Rubrivivax
Thiomonas	0	0	31	0	0	0	0	0	k__Bacteria;p__Proteobacteria;c__Betaproteobacteria;o__Burkholderiales;f__Comamonadaceae;g__Thiomonas
Variovorax	0	13	5	8	0	22	100	7	k__Bacteria;p__Proteobacteria;c__Betaproteobacteria;o__Burkholderiales;f__Comamonadaceae;g__Variovorax
Cupriavidus	0	64	0	0	0	0	10	10	k__Bacteria;p__Proteobacteria;c__Betaproteobacteria;o__Burkholderiales;f__Oxalobacteraceae;g__Cupriavidus
Herminiimonas	3	0	0	0	0	9	0	0	k__Bacteria;p__Proteobacteria;c__Betaproteobacteria;o__Burkholderiales;f__Oxalobacteraceae;g__Herminiimonas
Janthinobacterium	31	10	15	4	70	13	2	32	k__Bacteria;p__Proteobacteria;c__Betaproteobacteria;o__Burkholderiales;f__Oxalobacteraceae;g__Janthinobacterium
Massilia	164	59	38	21	44	95	48	330	k__Bacteria;p__Proteobacteria;c__Betaproteobacteria;o__Burkholderiales;f__Oxalobacteraceae;g__Massilia
Ralstonia	39	904	35	80	89	408	11	75	k__Bacteria;p__Proteobacteria;c__Betaproteobacteria;o__Burkholderiales;f__Oxalobacteraceae;g__Ralstonia
Telluria	24	7	18	0	0	0	0	19	k__Bacteria;p__Proteobacteria;c__Betaproteobacteria;o__Burkholderiales;f__Oxalobacteraceae;g__Telluria
Neisseria	28	11	22	0	40	5	0	0	k__Bacteria;p__Proteobacteria;c__Betaproteobacteria;o__Neisseriales;f__Neisseriaceae;g__Neisseria
Pseudogulbenkiania	0	0	0	0	0	9	0	0	k__Bacteria;p__Proteobacteria;c__Betaproteobacteria;o__Neisseriales;f__Neisseriaceae;g__Pseudogulbenkiania
Uruburuella	143	42	73	28	52	40	245	141	k__Bacteria;p__Proteobacteria;c__Betaproteobacteria;o__Neisseriales;f__Neisseriaceae;g__Uruburuella
Nitrosovibrio	18	0	0	0	0	0	0	0	k__Bacteria;p__Proteobacteria;c__Betaproteobacteria;o__Nitrosomonadales;f__Nitrosomonadaceae;g__Nitrosovibrio
Azospira	0	0	0	0	2	0	0	0	k__Bacteria;p__Proteobacteria;c__Betaproteobacteria;o__Rhodocyclales;f__Rhodocyclaceae;g__Azospira
Dechloromonas	10	11	51	0	10	0	0	7	k__Bacteria;p__Proteobacteria;c__Betaproteobacteria;o__Rhodocyclales;f__Rhodocyclaceae;g__Dechloromonas
Dok59	0	4	0	7	0	0	0	0	k__Bacteria;p__Proteobacteria;c__Betaproteobacteria;o__Rhodocyclales;f__Rhodocyclaceae;g__Dok59
Methyloversatilis	16	0	6	0	7	0	9	8	k__Bacteria;p__Proteobacteria;c__Betaproteobacteria;o__Rhodocyclales;f__Rhodocyclaceae;g__Methyloversatilis
Sulfuritalea	0	11	3	0	0	0	0	0	k__Bacteria;p__Proteobacteria;c__Betaproteobacteria;o__Rhodocyclales;f__Rhodocyclaceae;g__Sulfuritalea
Thauera	0	0	0	6	0	0	0	0	k__Bacteria;p__Proteobacteria;c__Betaproteobacteria;o__Rhodocyclales;f__Rhodocyclaceae;g__Thauera
Peredibacter	0	0	0	0	0	2	0	0	k__Bacteria;p__Proteobacteria;c__Deltaproteobacteria;o__Bdellovibrionales;f__Bacteriovoracaceae;g__Peredibacter
Bdellovibrio	8	4	8	2	3	5	0	15	k__Bacteria;p__Proteobacteria;c__Deltaproteobacteria;o__Bdellovibrionales;f__Bdellovibrionaceae;g__Bdellovibrio
Desulfarculus	0	0	16	0	0	0	0	0	k__Bacteria;p__Proteobacteria;c__Deltaproteobacteria;o__Desulfarculales;f__Desulfarculaceae;g__Desulfarculus
Desulfococcus	0	0	0	0	0	6	0	0	k__Bacteria;p__Proteobacteria;c__Deltaproteobacteria;o__Desulfobacterales;f__Desulfobacteraceae;g__Desulfococcus
Desulfobulbus	3	0	145	0	0	0	0	0	k__Bacteria;p__Proteobacteria;c__Deltaproteobacteria;o__Desulfobacterales;f__Desulfobulbaceae;g__Desulfobulbus
Nitrospina	0	0	0	0	3	0	0	0	k__Bacteria;p__Proteobacteria;c__Deltaproteobacteria;o__Desulfobacterales;f__Nitrospinaceae;g__Nitrospina
Bilophila	0	0	0	34	0	6	0	0	k__Bacteria;p__Proteobacteria;c__Deltaproteobacteria;o__Desulfovibrionales;f__Desulfovibrionaceae;g__Bilophila
Desulfovibrio	8	0	100	7	17	29	29	16	k__Bacteria;p__Proteobacteria;c__Deltaproteobacteria;o__Desulfovibrionales;f__Desulfovibrionaceae;g__Desulfovibrio
Geobacter	57	62	2650	26	26	9	31	50	k__Bacteria;p__Proteobacteria;c__Deltaproteobacteria;o__Desulfuromonadales;f__Geobacteraceae;g__Geobacter
Anaeromyxobacter	32	0	24	0	0	0	0	0	k__Bacteria;p__Proteobacteria;c__Deltaproteobacteria;o__Myxococcales;f__Myxococcaceae;g__Anaeromyxobacter
Chondromyces	0	0	9	0	0	0	0	0	k__Bacteria;p__Proteobacteria;c__Deltaproteobacteria;o__Myxococcales;f__Polyangiaceae;g__Chondromyces
Desulfobacca	0	8	0	0	0	0	0	0	k__Bacteria;p__Proteobacteria;c__Deltaproteobacteria;o__Syntrophobacterales;f__Syntrophaceae;g__Desulfobacca
Desulfomonile	0	0	14	0	0	0	0	0	k__Bacteria;p__Proteobacteria;c__Deltaproteobacteria;o__Syntrophobacterales;f__Syntrophaceae;g__Desulfomonile
Syntrophus	0	0	85	0	6	0	0	0	k__Bacteria;p__Proteobacteria;c__Deltaproteobacteria;o__Syntrophobacterales;f__Syntrophaceae;g__Syntrophus
Desulfovirga	3	0	0	0	0	0	0	0	k__Bacteria;p__Proteobacteria;c__Deltaproteobacteria;o__Syntrophobacterales;f__Syntrophobacteraceae;g__Desulfovirga
Syntrophobacter	3	0	0	0	0	0	0	0	k__Bacteria;p__Proteobacteria;c__Deltaproteobacteria;o__Syntrophobacterales;f__Syntrophobacteraceae;g__Syntrophobacter
Arcobacter	0	0	3	2	2	8	12	0	k__Bacteria;p__Proteobacteria;c__Epsilonproteobacteria;o__Campylobacterales;f__Campylobacteraceae;g__Arcobacter
Campylobacter	0	0	0	0	13	0	0	0	k__Bacteria;p__Proteobacteria;c__Epsilonproteobacteria;o__Campylobacterales;f__Campylobacteraceae;g__Campylobacter
Flexispira	0	0	0	0	9	0	0	0	k__Bacteria;p__Proteobacteria;c__Epsilonproteobacteria;o__Campylobacterales;f__Helicobacteraceae;g__Flexispira
Helicobacter	15	7	95	0	15	11	22	19	k__Bacteria;p__Proteobacteria;c__Epsilonproteobacteria;o__Campylobacterales;f__Helicobacteraceae;g__Helicobacter
Sulfurovum	0	0	7	0	0	0	0	0	k__Bacteria;p__Proteobacteria;c__Epsilonproteobacteria;o__Campylobacterales;f__Helicobacteraceae;g__Sulfurovum
Acidithiobacillus	0	0	0	14	0	0	0	0	k__Bacteria;p__Proteobacteria;c__Gammaproteobacteria;o__Acidithiobacillales;f__Acidithiobacillaceae;g__Acidithiobacillus
Aeromonas	0	12	19	0	0	0	5	16	k__Bacteria;p__Proteobacteria;c__Gammaproteobacteria;o__Aeromonadales;f__Aeromonadaceae;g__Aeromonas
Tolumonas	0	0	0	0	42	0	0	0	k__Bacteria;p__Proteobacteria;c__Gammaproteobacteria;o__Aeromonadales;f__Aeromonadaceae;g__Tolumonas
Anaerobiospirillum	0	0	0	0	0	2	0	12	k__Bacteria;p__Proteobacteria;c__Gammaproteobacteria;o__Aeromonadales;f__Succinivibrionaceae;g__Anaerobiospirillum
Ruminobacter	0	0	0	0	2	0	0	0	k__Bacteria;p__Proteobacteria;c__Gammaproteobacteria;o__Aeromonadales;f__Succinivibrionaceae;g__Ruminobacter
Succinivibrio	2	0	0	0	0	0	0	0	k__Bacteria;p__Proteobacteria;c__Gammaproteobacteria;o__Aeromonadales;f__Succinivibrionaceae;g__Succinivibrio
Alteromonas	0	0	0	0	0	0	21	0	k__Bacteria;p__Proteobacteria;c__Gammaproteobacteria;o__Alteromonadales;f__Alteromonadaceae;g__Alteromonas
Cellvibrio	0	0	4	5	0	0	0	4	k__Bacteria;p__Proteobacteria;c__Gammaproteobacteria;o__Alteromonadales;f__Alteromonadaceae;g__Cellvibrio
Glaciecola	0	1	0	0	4	0	0	0	k__Bacteria;p__Proteobacteria;c__Gammaproteobacteria;o__Alteromonadales;f__Alteromonadaceae;g__Glaciecola
HTCC2207	0	0	0	0	5	0	0	0	k__Bacteria;p__Proteobacteria;c__Gammaproteobacteria;o__Alteromonadales;f__Alteromonadaceae;g__HTCC2207
Marinobacter	0	0	0	38	0	7	10	0	k__Bacteria;p__Proteobacteria;c__Gammaproteobacteria;o__Alteromonadales;f__Alteromonadaceae;g__Marinobacter
HTCC	0	0	0	0	0	0	14	0	k__Bacteria;p__Proteobacteria;c__Gammaproteobacteria;o__Alteromonadales;f__HTCC2188;g__HTCC
Idiomarina	0	0	0	7	6	0	53	0	k__Bacteria;p__Proteobacteria;c__Gammaproteobacteria;o__Alteromonadales;f__Idiomarinaceae;g__Idiomarina
Halorhodospira	0	0	0	0	0	0	17	0	k__Bacteria;p__Proteobacteria;c__Gammaproteobacteria;o__Chromatiales;f__Ectothiorhodospiraceae;g__Halorhodospira
Buchnera	28	0	3	0	3	0	0	7	k__Bacteria;p__Proteobacteria;c__Gammaproteobacteria;o__Enterobacteriales;f__Enterobacteriaceae;g__Buchnera
Candidatus_Phlomobacter	5	0	0	0	0	0	0	0	k__Bacteria;p__Proteobacteria;c__Gammaproteobacteria;o__Enterobacteriales;f__Enterobacteriaceae;g__Candidatus_Phlomobacter
Citrobacter	0	0	0	0	0	0	31	0	k__Bacteria;p__Proteobacteria;c__Gammaproteobacteria;o__Enterobacteriales;f__Enterobacteriaceae;g__Citrobacter
Enterobacter	33	1105	153	0	634	200	229	61	k__Bacteria;p__Proteobacteria;c__Gammaproteobacteria;o__Enterobacteriales;f__Enterobacteriaceae;g__Enterobacter
Erwinia	0	0	4	9	0	297	120	9	k__Bacteria;p__Proteobacteria;c__Gammaproteobacteria;o__Enterobacteriales;f__Enterobacteriaceae;g__Erwinia
Escherichia	0	0	0	0	213	0	0	0	k__Bacteria;p__Proteobacteria;c__Gammaproteobacteria;o__Enterobacteriales;f__Enterobacteriaceae;g__Escherichia
Klebsiella	474	455	588	134	322	476	1566	732	k__Bacteria;p__Proteobacteria;c__Gammaproteobacteria;o__Enterobacteriales;f__Enterobacteriaceae;g__Klebsiella
Proteus	0	5	0	0	0	0	0	0	k__Bacteria;p__Proteobacteria;c__Gammaproteobacteria;o__Enterobacteriales;f__Enterobacteriaceae;g__Proteus
Pseudomonas	0	0	0	0	0	0	2	0	k__Bacteria;p__Proteobacteria;c__Gammaproteobacteria;o__Enterobacteriales;f__Enterobacteriaceae;g__Pseudomonas
Serratia	25	64	46	48	63	1111	147	41	k__Bacteria;p__Proteobacteria;c__Gammaproteobacteria;o__Enterobacteriales;f__Enterobacteriaceae;g__Serratia
Aquicella	16	0	0	2	7	4	0	51	k__Bacteria;p__Proteobacteria;c__Gammaproteobacteria;o__Legionellales;f__Coxiellaceae;g__Aquicella
Tatlockia	4	0	0	0	0	0	0	0	k__Bacteria;p__Proteobacteria;c__Gammaproteobacteria;o__Legionellales;f__Legionellaceae;g__Tatlockia
Crenothrix	0	0	29	0	0	0	0	0	k__Bacteria;p__Proteobacteria;c__Gammaproteobacteria;o__Methylococcales;f__Crenotrichaceae;g__Crenothrix
Candidatus_Portiera	0	0	0	1	0	0	0	0	k__Bacteria;p__Proteobacteria;c__Gammaproteobacteria;o__Oceanospirillales;f__Halomonadaceae;g__Candidatus_Portiera
Halomonas	4	0	0	0	0	0	1	0	k__Bacteria;p__Proteobacteria;c__Gammaproteobacteria;o__Oceanospirillales;f__Halomonadaceae;g__Halomonas
Aggregatibacter	4	0	0	22	21	0	0	0	k__Bacteria;p__Proteobacteria;c__Gammaproteobacteria;o__Pasteurellales;f__Pasteurellaceae;g__Aggregatibacter
Chelonobacter	15	29	32	11	5	28	95	28	k__Bacteria;p__Proteobacteria;c__Gammaproteobacteria;o__Pasteurellales;f__Pasteurellaceae;g__Chelonobacter
Gallibacterium	0	0	0	19	0	0	0	0	k__Bacteria;p__Proteobacteria;c__Gammaproteobacteria;o__Pasteurellales;f__Pasteurellaceae;g__Gallibacterium
Haemophilus	35	20	42	10	90	5	0	32	k__Bacteria;p__Proteobacteria;c__Gammaproteobacteria;o__Pasteurellales;f__Pasteurellaceae;g__Haemophilus
Acinetobacter	104	116	586	42	72	270	319	255	k__Bacteria;p__Proteobacteria;c__Gammaproteobacteria;o__Pseudomonadales;f__Moraxellaceae;g__Acinetobacter
Enhydrobacter	16	40	110	37	24	54	190	37	k__Bacteria;p__Proteobacteria;c__Gammaproteobacteria;o__Pseudomonadales;f__Moraxellaceae;g__Enhydrobacter
Perlucidibaca	0	0	0	0	0	7	0	0	k__Bacteria;p__Proteobacteria;c__Gammaproteobacteria;o__Pseudomonadales;f__Moraxellaceae;g__Perlucidibaca
Psychrobacter	10	6	9	22	0	63	0	0	k__Bacteria;p__Proteobacteria;c__Gammaproteobacteria;o__Pseudomonadales;f__Moraxellaceae;g__Psychrobacter
Pseudomonadaceae_Pseudomonas	68	107	220	64	85	168	141	349	k__Bacteria;p__Proteobacteria;c__Gammaproteobacteria;o__Pseudomonadales;f__Pseudomonadaceae;g__Pseudomonas
Serpens	5	0	0	0	0	0	11	0	k__Bacteria;p__Proteobacteria;c__Gammaproteobacteria;o__Pseudomonadales;f__Pseudomonadaceae;g__Serpens
Methylophaga	3	0	0	0	0	0	0	0	k__Bacteria;p__Proteobacteria;c__Gammaproteobacteria;o__Thiotrichales;f__Piscirickettsiaceae;g__Methylophaga
Pseudoalteromonas	312	220	299	94	203	188	1414	652	k__Bacteria;p__Proteobacteria;c__Gammaproteobacteria;o__Vibrionales;f__Pseudoalteromonadaceae;g__Pseudoalteromonas
Vibrio	677	435	513	215	422	376	2410	1491	k__Bacteria;p__Proteobacteria;c__Gammaproteobacteria;o__Vibrionales;f__Vibrionaceae;g__Vibrio
Nevskia	0	0	17	0	2	0	43	0	k__Bacteria;p__Proteobacteria;c__Gammaproteobacteria;o__Xanthomonadales;f__Sinobacteraceae;g__Nevskia
Panacagrimonas	0	0	0	4	0	0	0	8	k__Bacteria;p__Proteobacteria;c__Gammaproteobacteria;o__Xanthomonadales;f__Sinobacteraceae;g__Panacagrimonas
Steroidobacter	0	0	0	4	4	0	0	0	k__Bacteria;p__Proteobacteria;c__Gammaproteobacteria;o__Xanthomonadales;f__Sinobacteraceae;g__Steroidobacter
Dokdonella	9	0	0	15	0	26	0	28	k__Bacteria;p__Proteobacteria;c__Gammaproteobacteria;o__Xanthomonadales;f__Xanthomonadaceae;g__Dokdonella
Dyella	41	0	0	6	0	0	0	15	k__Bacteria;p__Proteobacteria;c__Gammaproteobacteria;o__Xanthomonadales;f__Xanthomonadaceae;g__Dyella
Luteimonas	8	13	3	0	0	7	29	38	k__Bacteria;p__Proteobacteria;c__Gammaproteobacteria;o__Xanthomonadales;f__Xanthomonadaceae;g__Luteimonas
Lysobacter	0	0	0	0	4	0	0	7	k__Bacteria;p__Proteobacteria;c__Gammaproteobacteria;o__Xanthomonadales;f__Xanthomonadaceae;g__Lysobacter
Pseudoxanthomonas	12	0	6	0	34	50	51	16	k__Bacteria;p__Proteobacteria;c__Gammaproteobacteria;o__Xanthomonadales;f__Xanthomonadaceae;g__Pseudoxanthomonas
Rhodanobacter	4	12	10	31	8	0	0	0	k__Bacteria;p__Proteobacteria;c__Gammaproteobacteria;o__Xanthomonadales;f__Xanthomonadaceae;g__Rhodanobacter
Stenotrophomonas	15	3	29	0	7	329	52	25	k__Bacteria;p__Proteobacteria;c__Gammaproteobacteria;o__Xanthomonadales;f__Xanthomonadaceae;g__Stenotrophomonas
Thermomonas	5	0	0	0	0	8	10	0	k__Bacteria;p__Proteobacteria;c__Gammaproteobacteria;o__Xanthomonadales;f__Xanthomonadaceae;g__Thermomonas
Arctic95A_2	0	0	0	0	2	0	0	0	k__Bacteria;p__SAR406;c__AB16;o__Arctic96B_7;f__A714017;g__Arctic95A_2
SGSH944	0	0	0	0	2	0	0	0	k__Bacteria;p__SAR406;c__AB16;o__Arctic96B_7;f__A714017;g__SGSH944
SargSea_WGS	0	0	0	4	0	0	0	0	k__Bacteria;p__SAR406;c__AB16;o__Arctic96B_7;f__A714017;g__SargSea_WGS
SJA_88	0	0	3	0	0	0	0	0	k__Bacteria;p__Spirochaetes;c__Leptospirae;o__Leptospirales;f__Sediment_4;g__SJA_88
Sphaerochaeta	0	0	2	0	0	0	0	0	k__Bacteria;p__Spirochaetes;c__Spirochaetes;o__Sphaerochaetales;f__Sphaerochaetaceae;g__Sphaerochaeta
Treponema	0	6	27	0	13	0	16	4	k__Bacteria;p__Spirochaetes;c__Spirochaetes;o__Spirochaetales;f__Spirochaetaceae;g__Treponema
Aminiphilus	0	3	74	0	0	0	0	0	k__Bacteria;p__Synergistetes;c__Synergistia;o__Synergistales;f__Aminiphilaceae;g__Aminiphilus
Aminobacterium	0	0	47	0	0	0	0	9	k__Bacteria;p__Synergistetes;c__Synergistia;o__Synergistales;f__Dethiosulfovibrionaceae;g__Aminobacterium
HA73	0	0	10	0	4	0	0	0	k__Bacteria;p__Synergistetes;c__Synergistia;o__Synergistales;f__Dethiosulfovibrionaceae;g__HA73
Synergistes	0	3	0	0	5	0	0	0	k__Bacteria;p__Synergistetes;c__Synergistia;o__Synergistales;f__Synergistaceae;g__Synergistes
vadinCA02	0	9	117	0	0	0	0	0	k__Bacteria;p__Synergistetes;c__Synergistia;o__Synergistales;f__Synergistaceae;g__vadinCA02
E6	0	0	0	2	0	0	0	0	k__Bacteria;p__Synergistetes;c__Synergistia;o__Synergistales;f__TTA_B6;g__E6
Anaeroplasma	0	0	0	0	3	0	0	0	k__Bacteria;p__Tenericutes;c__Mollicutes;o__Anaeroplasmatales;f__Anaeroplasmataceae;g__Anaeroplasma
Mycoplasma	0	0	7	0	0	0	0	0	k__Bacteria;p__Tenericutes;c__Mollicutes;o__Mycoplasmatales;f__Mycoplasmataceae;g__Mycoplasma
Deinococcus	22	15	55	0	0	0	74	13	k__Bacteria;p__Thermi;c__Deinococci;o__Deinococcales;f__Deinococcaceae;g__Deinococcus
B_42	0	0	0	0	3	0	7	0	k__Bacteria;p__Thermi;c__Deinococci;o__Deinococcales;f__Trueperaceae;g__B_42
Truepera	0	0	0	0	0	0	0	2	k__Bacteria;p__Thermi;c__Deinococci;o__Deinococcales;f__Trueperaceae;g__Truepera
S1	0	0	0	0	2	0	0	0	k__Bacteria;p__Thermotogae;c__Thermotogae;o__Thermotogales;f__Thermotogaceae;g__S1
Opitutus	6	0	0	19	0	0	0	0	k__Bacteria;p__Verrucomicrobia;c__Opitutae;o__Opitutales;f__Opitutaceae;g__Opitutus
Pedosphaera	6	0	0	17	0	0	0	8	k__Bacteria;p__Verrucomicrobia;c__Pedosphaerae;o__Pedosphaerales;f__Pedosphaeraceae;g__Pedosphaera
Candidatus_Xiphinematobacter	0	4	0	0	0	0	23	0	k__Bacteria;p__Verrucomicrobia;c__Spartobacteria;o__Chthoniobacterales;f__Chthoniobacteraceae;g__Candidatus_Xiphinematobacter
DA101	24	11	0	0	0	5	3	34	k__Bacteria;p__Verrucomicrobia;c__Spartobacteria;o__Chthoniobacterales;f__Chthoniobacteraceae;g__DA101
Ellin506	6	0	0	6	0	0	6	0	k__Bacteria;p__Verrucomicrobia;c__Spartobacteria;o__Chthoniobacterales;f__Chthoniobacteraceae;g__Ellin506
Akkermansia	12	4	25	8	60	40	50	27	k__Bacteria;p__Verrucomicrobia;c__Verrucomicrobiae;o__Verrucomicrobiales;f__Verrucomicrobiaceae;g__Akkermansia
Luteolibacter	4	4	0	0	2	4	9	0	k__Bacteria;p__Verrucomicrobia;c__Verrucomicrobiae;o__Verrucomicrobiales;f__Verrucomicrobiaceae;g__Luteolibacter
MSBL3	0	0	0	0	0	0	6	0	k__Bacteria;p__Verrucomicrobia;c__Verrucomicrobiae;o__Verrucomicrobiales;f__Verrucomicrobiaceae;g__MSBL3
Persicirhabdus	0	0	0	0	7	0	0	0	k__Bacteria;p__Verrucomicrobia;c__Verrucomicrobiae;o__Verrucomicrobiales;f__Verrucomicrobiaceae;g__Persicirhabdus
Prosthecobacter	2	0	0	0	0	0	0	0	k__Bacteria;p__Verrucomicrobia;c__Verrucomicrobiae;o__Verrucomicrobiales;f__Verrucomicrobiaceae;g__Prosthecobacter
Verrucomicrobium	0	0	0	0	0	0	0	11	k__Bacteria;p__Verrucomicrobia;c__Verrucomicrobiae;o__Verrucomicrobiales;f__Verrucomicrobiaceae;g__Verrucomicrobium
W22	0	0	8	0	0	0	2	0	k__Bacteria;p__WWE1;c__Cloacamonae;o__Cloacamonales;f__Cloacamonaceae;g__W22
unclassified	23361	10226	12706	9029	7296	5129	12262	22548	unclassified

## Sheet: Species
name	tw1	tw2	tw3	tw4	tw5	tw6	tw7	tw8	taxonomy
pIVWA5	0	0	0	0	0	0	28	0	k__Archaea;p__Crenarchaeota;c__Thaumarchaeota;o__Cenarchaeales;f__Cenarchaeaceae;g__Nitrosopumilus;s__pIVWA5
devanaterra	0	0	0	0	3	0	0	0	k__Archaea;p__Crenarchaeota;c__Thaumarchaeota;o__Cenarchaeales;f__SAGMA_X;g__Nitrosotalea;s__devanaterra
SCA1145	16	3	0	0	0	0	0	17	k__Archaea;p__Crenarchaeota;c__Thaumarchaeota;o__Nitrososphaerales;f__Nitrososphaeraceae;g__Candidatus_Nitrososphaera;s__SCA1145
SCA1170	0	0	0	0	0	0	3	0	k__Archaea;p__Crenarchaeota;c__Thaumarchaeota;o__Nitrososphaerales;f__Nitrososphaeraceae;g__Candidatus_Nitrososphaera;s__SCA1170
gargensis	0	0	0	10	0	0	0	0	k__Archaea;p__Crenarchaeota;c__Thaumarchaeota;o__Nitrososphaerales;f__Nitrososphaeraceae;g__Candidatus_Nitrososphaera;s__gargensis
beijingense	0	5	0	0	0	0	0	0	k__Archaea;p__Euryarchaeota;c__Methanobacteria;o__Methanobacteriales;f__Methanobacteriaceae;g__Methanobacterium;s__beijingense
mazei	0	0	11	0	0	0	0	0	k__Archaea;p__Euryarchaeota;c__Methanomicrobia;o__Methanosarcinales;f__Methanosarcinaceae;g__Methanosarcina;s__mazei
saanensis	0	0	0	2	0	0	0	0	k__Bacteria;p__Acidobacteria;c__Acidobacteriia;o__Acidobacteriales;f__Acidobacteriaceae;g__Terriglobus;s__saanensis
versatilis	17	13	8	0	0	0	0	19	k__Bacteria;p__Acidobacteria;c__Acidobacteriia;o__Acidobacteriales;f__Koribacteraceae;g__Candidatus_Koribacter;s__versatilis
parvicella	0	0	7	0	0	0	0	0	k__Bacteria;p__Actinobacteria;c__Acidimicrobiia;o__Acidimicrobiales;f__Microthrixaceae;g__Candidatus_Microthrix;s__parvicella
multivorans	2	13	0	0	0	0	0	6	k__Bacteria;p__Actinobacteria;c__Actinobacteria;o__Actinomycetales;f__Beutenbergiaceae;g__Salana;s__multivorans
durum	8	0	0	0	0	0	0	0	k__Bacteria;p__Actinobacteria;c__Actinobacteria;o__Actinomycetales;f__Corynebacteriaceae;g__Corynebacterium;s__durum
stationis	0	0	0	11	0	0	0	0	k__Bacteria;p__Actinobacteria;c__Actinobacteria;o__Actinomycetales;f__Corynebacteriaceae;g__Corynebacterium;s__stationis
conglomeratum	0	29	59	0	0	0	0	30	k__Bacteria;p__Actinobacteria;c__Actinobacteria;o__Actinomycetales;f__Dermabacteraceae;g__Brachybacterium;s__conglomeratum
limosa	11	0	0	0	0	0	0	0	k__Bacteria;p__Actinobacteria;c__Actinobacteria;o__Actinomycetales;f__Dermatophilaceae;g__Kineosphaera;s__limosa
jejuensis	0	0	0	0	0	0	19	0	k__Bacteria;p__Actinobacteria;c__Actinobacteria;o__Actinomycetales;f__Intrasporangiaceae;g__Lapillicoccus;s__jejuensis
pekingense	11	11	14	0	0	0	0	0	k__Bacteria;p__Actinobacteria;c__Actinobacteria;o__Actinomycetales;f__Intrasporangiaceae;g__Ornithinimicrobium;s__pekingense
leptocrescens	284	118	147	0	33	17	103	183	k__Bacteria;p__Actinobacteria;c__Actinobacteria;o__Actinomycetales;f__Intrasporangiaceae;g__Oryzihumus;s__leptocrescens
granulorum	6	0	0	0	0	0	0	0	k__Bacteria;p__Actinobacteria;c__Actinobacteria;o__Actinomycetales;f__Kineosporiaceae;g__Quadrisphaera;s__granulorum
chocolatum	0	0	0	0	0	58	0	0	k__Bacteria;p__Actinobacteria;c__Actinobacteria;o__Actinomycetales;f__Microbacteriaceae;g__Microbacterium;s__chocolatum
maritypicum	0	0	0	0	0	0	42	0	k__Bacteria;p__Actinobacteria;c__Actinobacteria;o__Actinomycetales;f__Microbacteriaceae;g__Microbacterium;s__maritypicum
agilis	0	0	0	0	0	0	60	0	k__Bacteria;p__Actinobacteria;c__Actinobacteria;o__Actinomycetales;f__Micrococcaceae;g__Arthrobacter;s__agilis
kristinae	0	0	64	0	0	0	0	0	k__Bacteria;p__Actinobacteria;c__Actinobacteria;o__Actinomycetales;f__Micrococcaceae;g__Kocuria;s__kristinae
palustris	0	0	17	0	0	0	0	19	k__Bacteria;p__Actinobacteria;c__Actinobacteria;o__Actinomycetales;f__Micrococcaceae;g__Kocuria;s__palustris
rosea	0	16	0	0	0	0	0	0	k__Bacteria;p__Actinobacteria;c__Actinobacteria;o__Actinomycetales;f__Micrococcaceae;g__Microbispora;s__rosea
aeria	10	0	0	0	0	0	0	0	k__Bacteria;p__Actinobacteria;c__Actinobacteria;o__Actinomycetales;f__Micrococcaceae;g__Rothia;s__aeria
amarae	0	0	0	0	0	0	0	11	k__Bacteria;p__Actinobacteria;c__Actinobacteria;o__Actinomycetales;f__Micrococcaceae;g__Rothia;s__amarae
dentocariosa	9	0	0	0	9	0	0	12	k__Bacteria;p__Actinobacteria;c__Actinobacteria;o__Actinomycetales;f__Micrococcaceae;g__Rothia;s__dentocariosa
mucilaginosa	139	16	14	0	23	0	0	0	k__Bacteria;p__Actinobacteria;c__Actinobacteria;o__Actinomycetales;f__Micrococcaceae;g__Rothia;s__mucilaginosa
ochraceum	0	0	0	0	5	0	0	0	k__Bacteria;p__Actinobacteria;c__Actinobacteria;o__Actinomycetales;f__Micromonosporaceae;g__Virgisporangium;s__ochraceum
arupense	17	0	10	0	0	0	0	0	k__Bacteria;p__Actinobacteria;c__Actinobacteria;o__Actinomycetales;f__Mycobacteriaceae;g__Mycobacterium;s__arupense
celatum	54	0	0	17	0	0	0	30	k__Bacteria;p__Actinobacteria;c__Actinobacteria;o__Actinomycetales;f__Mycobacteriaceae;g__Mycobacterium;s__celatum
gordonae	33	0	0	0	0	0	0	51	k__Bacteria;p__Actinobacteria;c__Actinobacteria;o__Actinomycetales;f__Mycobacteriaceae;g__Mycobacterium;s__gordonae
vaccae	0	0	60	0	0	0	11	17	k__Bacteria;p__Actinobacteria;c__Actinobacteria;o__Actinomycetales;f__Mycobacteriaceae;g__Mycobacterium;s__vaccae
fascians	8	6	0	0	0	0	29	10	k__Bacteria;p__Actinobacteria;c__Actinobacteria;o__Actinomycetales;f__Nocardiaceae;g__Rhodococcus;s__fascians
niigatensis	10	0	0	0	0	0	0	0	k__Bacteria;p__Actinobacteria;c__Actinobacteria;o__Actinomycetales;f__Nocardiaceae;g__Smaragdicoccus;s__niigatensis
aequoreus	128	25	36	0	0	0	0	132	k__Bacteria;p__Actinobacteria;c__Actinobacteria;o__Actinomycetales;f__Nocardioidaceae;g__Marmoricola;s__aequoreus
korecus	270	67	96	0	14	0	0	159	k__Bacteria;p__Actinobacteria;c__Actinobacteria;o__Actinomycetales;f__Nocardioidaceae;g__Marmoricola;s__korecus
exalbidus	0	10	0	0	0	0	0	0	k__Bacteria;p__Actinobacteria;c__Actinobacteria;o__Actinomycetales;f__Nocardioidaceae;g__Nocardioides;s__exalbidus
maritimus	0	20	0	0	7	0	16	17	k__Bacteria;p__Actinobacteria;c__Actinobacteria;o__Actinomycetales;f__Nocardioidaceae;g__Nocardioides;s__maritimus
oleivorans	0	0	7	0	0	0	0	0	k__Bacteria;p__Actinobacteria;c__Actinobacteria;o__Actinomycetales;f__Nocardioidaceae;g__Nocardioides;s__oleivorans
panacihumi	176	65	0	0	0	0	16	106	k__Bacteria;p__Actinobacteria;c__Actinobacteria;o__Actinomycetales;f__Nocardioidaceae;g__Nocardioides;s__panacihumi
plantarum	18	0	0	0	0	0	0	0	k__Bacteria;p__Actinobacteria;c__Actinobacteria;o__Actinomycetales;f__Nocardioidaceae;g__Nocardioides;s__plantarum
terrigena	11	19	0	0	0	0	0	0	k__Bacteria;p__Actinobacteria;c__Actinobacteria;o__Actinomycetales;f__Nocardioidaceae;g__Nocardioides;s__terrigena
tritolerans	130	23	24	0	4	0	10	134	k__Bacteria;p__Actinobacteria;c__Actinobacteria;o__Actinomycetales;f__Nocardioidaceae;g__Nocardioides;s__tritolerans
fusca	13	0	0	0	0	0	0	0	k__Bacteria;p__Actinobacteria;c__Actinobacteria;o__Actinomycetales;f__Nocardiopsaceae;g__Thermobifida;s__fusca
soli	12	0	0	0	0	0	0	0	k__Bacteria;p__Actinobacteria;c__Actinobacteria;o__Actinomycetales;f__Propionibacteriaceae;g__Microlunatus;s__soli
acnes	1342	327	427	52	191	42	248	329	k__Bacteria;p__Actinobacteria;c__Actinobacteria;o__Actinomycetales;f__Propionibacteriaceae;g__Propionibacterium;s__acnes
granulosum	0	8	0	0	0	0	0	0	k__Bacteria;p__Actinobacteria;c__Actinobacteria;o__Actinomycetales;f__Propionibacteriaceae;g__Propionibacterium;s__granulosum
albidiflava	0	0	0	0	7	0	0	0	k__Bacteria;p__Actinobacteria;c__Actinobacteria;o__Actinomycetales;f__Ruaniaceae;g__Ruania;s__albidiflava
lanatus	0	0	0	0	0	0	0	12	k__Bacteria;p__Actinobacteria;c__Actinobacteria;o__Actinomycetales;f__Streptomycetaceae;g__Streptomyces;s__lanatus
mirabilis	39	0	0	0	0	0	0	28	k__Bacteria;p__Actinobacteria;c__Actinobacteria;o__Actinomycetales;f__Streptomycetaceae;g__Streptomyces;s__mirabilis
reticuliscabiei	49	0	0	0	0	0	0	31	k__Bacteria;p__Actinobacteria;c__Actinobacteria;o__Actinomycetales;f__Streptomycetaceae;g__Streptomyces;s__reticuliscabiei
iriomotensis	10	15	19	0	0	0	0	0	k__Bacteria;p__Actinobacteria;c__Actinobacteria;o__Actinomycetales;f__Thermomonosporaceae;g__Actinoallomurus;s__iriomotensis
vinacea	68	98	16	0	0	12	0	103	k__Bacteria;p__Actinobacteria;c__Actinobacteria;o__Actinomycetales;f__Thermomonosporaceae;g__Actinomadura;s__vinacea
serinedens	11	0	0	0	0	0	0	0	k__Bacteria;p__Actinobacteria;c__Actinobacteria;o__Actinomycetales;f__Williamsiaceae;g__Williamsia;s__serinedens
adolescentis	0	0	193	0	0	0	0	0	k__Bacteria;p__Actinobacteria;c__Actinobacteria;o__Bifidobacteriales;f__Bifidobacteriaceae;g__Bifidobacterium;s__adolescentis
animalis	7	0	0	0	0	0	0	0	k__Bacteria;p__Actinobacteria;c__Actinobacteria;o__Bifidobacteriales;f__Bifidobacteriaceae;g__Bifidobacterium;s__animalis
breve	7	0	0	0	0	0	0	0	k__Bacteria;p__Actinobacteria;c__Actinobacteria;o__Bifidobacteriales;f__Bifidobacteriaceae;g__Bifidobacterium;s__breve
longum	19	5	14	21	0	13	46	17	k__Bacteria;p__Actinobacteria;c__Actinobacteria;o__Bifidobacteriales;f__Bifidobacteriaceae;g__Bifidobacterium;s__longum
pseudolongum	8	10	7	3	0	3	0	0	k__Bacteria;p__Actinobacteria;c__Actinobacteria;o__Bifidobacteriales;f__Bifidobacteriaceae;g__Bifidobacterium;s__pseudolongum
thermacidophilum	0	58	0	0	0	0	0	8	k__Bacteria;p__Actinobacteria;c__Actinobacteria;o__Bifidobacteriales;f__Bifidobacteriaceae;g__Bifidobacterium;s__thermacidophilum
rimae	0	0	0	0	4	0	0	0	k__Bacteria;p__Actinobacteria;c__Coriobacteriia;o__Coriobacteriales;f__Coriobacteriaceae;g__Atopobium;s__rimae
aerofaciens	28	78	22	0	11	0	9	13	k__Bacteria;p__Actinobacteria;c__Coriobacteriia;o__Coriobacteriales;f__Coriobacteriaceae;g__Collinsella;s__aerofaciens
lenta	8	0	12	0	0	0	62	0	k__Bacteria;p__Actinobacteria;c__Coriobacteriia;o__Coriobacteriales;f__Coriobacteriaceae;g__Eggerthella;s__lenta
acidifaciens	27	4	0	32	0	0	57	0	k__Bacteria;p__Bacteroidetes;c__Bacteroidia;o__Bacteroidales;f__Bacteroidaceae;g__Bacteroides;s__acidifaciens
barnesiae	16	14	9	14	13	5	123	26	k__Bacteria;p__Bacteroidetes;c__Bacteroidia;o__Bacteroidales;f__Bacteroidaceae;g__Bacteroides;s__barnesiae
caccae	0	30	0	0	0	0	27	0	k__Bacteria;p__Bacteroidetes;c__Bacteroidia;o__Bacteroidales;f__Bacteroidaceae;g__Bacteroides;s__caccae
coprophilus	0	29	0	0	3	0	0	0	k__Bacteria;p__Bacteroidetes;c__Bacteroidia;o__Bacteroidales;f__Bacteroidaceae;g__Bacteroides;s__coprophilus
eggerthii	0	0	0	0	0	0	14	0	k__Bacteria;p__Bacteroidetes;c__Bacteroidia;o__Bacteroidales;f__Bacteroidaceae;g__Bacteroides;s__eggerthii
fragilis	0	22	0	0	29	0	0	0	k__Bacteria;p__Bacteroidetes;c__Bacteroidia;o__Bacteroidales;f__Bacteroidaceae;g__Bacteroides;s__fragilis
ovatus	6	63	18	226	20	32	69	38	k__Bacteria;p__Bacteroidetes;c__Bacteroidia;o__Bacteroidales;f__Bacteroidaceae;g__Bacteroides;s__ovatus
plebeius	0	119	16	11	41	4	22	0	k__Bacteria;p__Bacteroidetes;c__Bacteroidia;o__Bacteroidales;f__Bacteroidaceae;g__Bacteroides;s__plebeius
uniformis	17	38	50	63	50	7	78	7	k__Bacteria;p__Bacteroidetes;c__Bacteroidia;o__Bacteroidales;f__Bacteroidaceae;g__Bacteroides;s__uniformis
viscericola	8	0	7	2	5	0	29	9	k__Bacteria;p__Bacteroidetes;c__Bacteroidia;o__Bacteroidales;f__Barnesiellaceae;g__Barnesiella;s__viscericola
xylanolyticum	0	0	0	0	3	0	0	0	k__Bacteria;p__Bacteroidetes;c__Bacteroidia;o__Bacteroidales;f__Marinilabiaceae;g__Ruminofilibacter;s__xylanolyticum
tannerae	0	0	0	0	11	0	0	0	k__Bacteria;p__Bacteroidetes;c__Bacteroidia;o__Bacteroidales;f__Paraprevotellaceae;g__Prevotella;s__tannerae
fermentans	1	1	51	0	3	0	4	0	k__Bacteria;p__Bacteroidetes;c__Bacteroidia;o__Bacteroidales;f__Porphyromonadaceae;g__Macellibacteroides;s__fermentans
distasonis	22	28	17	153	39	29	21	22	k__Bacteria;p__Bacteroidetes;c__Bacteroidia;o__Bacteroidales;f__Porphyromonadaceae;g__Parabacteroides;s__distasonis
sulfuriphila	13	1	303	1	0	0	11	10	k__Bacteria;p__Bacteroidetes;c__Bacteroidia;o__Bacteroidales;f__Porphyromonadaceae;g__Petrimonas;s__sulfuriphila
copri	46	1526	47	23	184	13	191	49	k__Bacteria;p__Bacteroidetes;c__Bacteroidia;o__Bacteroidales;f__Prevotellaceae;g__Prevotella;s__copri
intermedia	0	14	0	0	47	0	0	0	k__Bacteria;p__Bacteroidetes;c__Bacteroidia;o__Bacteroidales;f__Prevotellaceae;g__Prevotella;s__intermedia
melaninogenica	7	20	5	0	51	1	0	12	k__Bacteria;p__Bacteroidetes;c__Bacteroidia;o__Bacteroidales;f__Prevotellaceae;g__Prevotella;s__melaninogenica
pallens	0	0	0	0	5	0	0	0	k__Bacteria;p__Bacteroidetes;c__Bacteroidia;o__Bacteroidales;f__Prevotellaceae;g__Prevotella;s__pallens
stercorea	13	26	2	6	38	3	30	2	k__Bacteria;p__Bacteroidetes;c__Bacteroidia;o__Bacteroidales;f__Prevotellaceae;g__Prevotella;s__stercorea
finegoldii	0	0	0	0	0	0	0	8	k__Bacteria;p__Bacteroidetes;c__Bacteroidia;o__Bacteroidales;f__Rikenellaceae;g__Alistipes;s__finegoldii
onderdonkii	0	10	0	0	9	0	0	0	k__Bacteria;p__Bacteroidetes;c__Bacteroidia;o__Bacteroidales;f__Rikenellaceae;g__Alistipes;s__onderdonkii
putredinis	6	0	0	0	0	0	0	15	k__Bacteria;p__Bacteroidetes;c__Bacteroidia;o__Bacteroidales;f__Rikenellaceae;g__Alistipes;s__putredinis
ochracea	3	0	0	0	0	0	0	0	k__Bacteria;p__Bacteroidetes;c__Flavobacteriia;o__Flavobacteriales;f__Flavobacteriaceae;g__Capnocytophaga;s__ochracea
succinicans	0	0	0	0	9	0	0	0	k__Bacteria;p__Bacteroidetes;c__Flavobacteriia;o__Flavobacteriales;f__Flavobacteriaceae;g__Flavobacterium;s__succinicans
cryoconitis	0	0	0	0	0	0	0	7	k__Bacteria;p__Bacteroidetes;c__Sphingobacteriia;o__Sphingobacteriales;f__Sphingobacteriaceae;g__Pedobacter;s__cryoconitis
multivorum	0	9	2	0	4	20	190	1	k__Bacteria;p__Bacteroidetes;c__Sphingobacteriia;o__Sphingobacteriales;f__Sphingobacteriaceae;g__Sphingobacterium;s__multivorum
applanata	0	0	0	0	0	0	0	13	k__Bacteria;p__Cyanobacteria;c__Chloroplast;o__Chlorophyta;f__Chlamydomonadaceae;g__Chlamydomonas;s__applanata
tertiolecta	21	0	0	0	10	0	158	260	k__Bacteria;p__Cyanobacteria;c__Chloroplast;o__Chlorophyta;f__Chlamydomonadaceae;g__Dunaliella;s__tertiolecta
amblystomatis	6	0	0	0	0	0	0	79	k__Bacteria;p__Cyanobacteria;c__Chloroplast;o__Chlorophyta;f__Chlamydomonadaceae;g__Oophila;s__amblystomatis
saccharophilum	0	0	0	0	0	0	0	5	k__Bacteria;p__Cyanobacteria;c__Chloroplast;o__Chlorophyta;f__Trebouxiophyceae;g__Chloroidium;s__saccharophilum
circularis	7	0	0	0	0	0	0	0	k__Bacteria;p__Cyanobacteria;c__Nostocophycideae;o__Nostocales;f__Nostocaceae;g__Anabaenopsis;s__circularis
schaedleri	8	6	26	0	14	5	0	0	k__Bacteria;p__Deferribacteres;c__Deferribacteres;o__Deferribacterales;f__Deferribacteraceae;g__Mucispirillum;s__schaedleri
pomorum	0	0	0	4	4	0	0	0	k__Bacteria;p__Firmicutes;c__Bacilli;o__Bacillales;f__Alicyclobacillaceae;g__Alicyclobacillus;s__pomorum
clausii	0	0	0	0	5	0	0	17	k__Bacteria;p__Firmicutes;c__Bacilli;o__Bacillales;f__Bacillaceae;g__Bacillus;s__clausii
flexus	128	30	169	129	28	201	66	221	k__Bacteria;p__Firmicutes;c__Bacilli;o__Bacillales;f__Bacillaceae;g__Bacillus;s__flexus
fumarioli	102	0	13	0	0	32	90	59	k__Bacteria;p__Firmicutes;c__Bacilli;o__Bacillales;f__Bacillaceae;g__Bacillus;s__fumarioli
longiquaesitum	0	0	0	0	0	0	22	0	k__Bacteria;p__Firmicutes;c__Bacilli;o__Bacillales;f__Bacillaceae;g__Bacillus;s__longiquaesitum
marisflavi	0	0	8	0	0	0	0	0	k__Bacteria;p__Firmicutes;c__Bacilli;o__Bacillales;f__Bacillaceae;g__Bacillus;s__marisflavi
mycoides	0	8	0	0	0	0	0	0	k__Bacteria;p__Firmicutes;c__Bacilli;o__Bacillales;f__Bacillaceae;g__Bacillus;s__mycoides
pichinotyi	0	0	0	0	0	0	0	14	k__Bacteria;p__Firmicutes;c__Bacilli;o__Bacillales;f__Bacillaceae;g__Bacillus;s__pichinotyi
selenatarsenatis	0	11	0	53	9	0	3	0	k__Bacteria;p__Firmicutes;c__Bacilli;o__Bacillales;f__Bacillaceae;g__Bacillus;s__selenatarsenatis
thermoamylovorans	0	30	4	0	0	0	100	0	k__Bacteria;p__Firmicutes;c__Bacilli;o__Bacillales;f__Bacillaceae;g__Bacillus;s__thermoamylovorans
trypoxylicola	0	0	0	0	0	0	0	11	k__Bacteria;p__Firmicutes;c__Bacilli;o__Bacillales;f__Bacillaceae;g__Bacillus;s__trypoxylicola
halotolerans	0	0	0	0	0	0	0	18	k__Bacteria;p__Firmicutes;c__Bacilli;o__Bacillales;f__Bacillaceae;g__Gracilibacillus;s__halotolerans
caeni	0	0	0	0	0	0	12	0	k__Bacteria;p__Firmicutes;c__Bacilli;o__Bacillales;f__Bacillaceae;g__Oceanobacillus;s__caeni
chironomi	0	0	0	0	0	0	0	10	k__Bacteria;p__Firmicutes;c__Bacilli;o__Bacillales;f__Bacillaceae;g__Oceanobacillus;s__chironomi
globulus	0	0	0	0	0	0	0	19	k__Bacteria;p__Firmicutes;c__Bacilli;o__Bacillales;f__Bacillaceae;g__Paucisalibacillus;s__globulus
reuszeri	0	0	0	0	0	0	0	6	k__Bacteria;p__Firmicutes;c__Bacilli;o__Bacillales;f__Paenibacillaceae;g__Brevibacillus;s__reuszeri
amylolyticus	20	0	0	0	0	0	0	47	k__Bacteria;p__Firmicutes;c__Bacilli;o__Bacillales;f__Paenibacillaceae;g__Paenibacillus;s__amylolyticus
chondroitinus	11	0	0	0	0	8	0	5	k__Bacteria;p__Firmicutes;c__Bacilli;o__Bacillales;f__Paenibacillaceae;g__Paenibacillus;s__chondroitinus
massiliensis	0	0	0	0	36	0	0	0	k__Bacteria;p__Firmicutes;c__Bacilli;o__Bacillales;f__Planococcaceae;g__Lysinibacillus;s__massiliensis
ginsengi	0	0	0	0	0	0	0	11	k__Bacteria;p__Firmicutes;c__Bacilli;o__Bacillales;f__Planococcaceae;g__Sporosarcina;s__ginsengi
psychrophilus	0	0	12	0	0	29	0	6	k__Bacteria;p__Firmicutes;c__Bacilli;o__Bacillales;f__Staphylococcaceae;g__Jeotgalicoccus;s__psychrophilus
brunensis	0	13	0	0	0	0	0	0	k__Bacteria;p__Firmicutes;c__Bacilli;o__Bacillales;f__Staphylococcaceae;g__Macrococcus;s__brunensis
caseolyticus	0	0	0	0	0	0	26	0	k__Bacteria;p__Firmicutes;c__Bacilli;o__Bacillales;f__Staphylococcaceae;g__Macrococcus;s__caseolyticus
equorum	0	0	31	0	0	0	10	0	k__Bacteria;p__Firmicutes;c__Bacilli;o__Bacillales;f__Staphylococcaceae;g__Staphylococcus;s__equorum
haemolyticus	0	0	44	0	0	0	0	0	k__Bacteria;p__Firmicutes;c__Bacilli;o__Bacillales;f__Staphylococcaceae;g__Staphylococcus;s__haemolyticus
sciuri	14	13	45	0	0	0	16	60	k__Bacteria;p__Firmicutes;c__Bacilli;o__Bacillales;f__Staphylococcaceae;g__Staphylococcus;s__sciuri
cecorum	0	0	0	21	0	0	22	0	k__Bacteria;p__Firmicutes;c__Bacilli;o__Lactobacillales;f__Enterococcaceae;g__Enterococcus;s__cecorum
sulfureus	0	0	0	0	0	0	0	4	k__Bacteria;p__Firmicutes;c__Bacilli;o__Lactobacillales;f__Enterococcaceae;g__Enterococcus;s__sulfureus
plutonius	2	0	0	0	0	0	0	0	k__Bacteria;p__Firmicutes;c__Bacilli;o__Lactobacillales;f__Enterococcaceae;g__Melissococcus;s__plutonius
Lactobacillus_agilis	6	0	0	0	0	0	0	0	k__Bacteria;p__Firmicutes;c__Bacilli;o__Lactobacillales;f__Lactobacillaceae;g__Lactobacillus;s__agilis
brevis	0	0	0	0	176	0	0	9	k__Bacteria;p__Firmicutes;c__Bacilli;o__Lactobacillales;f__Lactobacillaceae;g__Lactobacillus;s__brevis
delbrueckii	0	4	0	0	5	4	8	0	k__Bacteria;p__Firmicutes;c__Bacilli;o__Lactobacillales;f__Lactobacillaceae;g__Lactobacillus;s__delbrueckii
hamsteri	0	0	0	14	0	0	0	0	k__Bacteria;p__Firmicutes;c__Bacilli;o__Lactobacillales;f__Lactobacillaceae;g__Lactobacillus;s__hamsteri
helveticus	50	25	53	0	32	23	167	39	k__Bacteria;p__Firmicutes;c__Bacilli;o__Lactobacillales;f__Lactobacillaceae;g__Lactobacillus;s__helveticus
iners	0	0	0	29	0	0	13	0	k__Bacteria;p__Firmicutes;c__Bacilli;o__Lactobacillales;f__Lactobacillaceae;g__Lactobacillus;s__iners
paraplantarum	2	0	0	2	7	0	0	3	k__Bacteria;p__Firmicutes;c__Bacilli;o__Lactobacillales;f__Lactobacillaceae;g__Lactobacillus;s__paraplantarum
reuteri	0	0	33	0	0	0	0	0	k__Bacteria;p__Firmicutes;c__Bacilli;o__Lactobacillales;f__Lactobacillaceae;g__Lactobacillus;s__reuteri
ruminis	0	12	0	0	0	0	0	0	k__Bacteria;p__Firmicutes;c__Bacilli;o__Lactobacillales;f__Lactobacillaceae;g__Lactobacillus;s__ruminis
salivarius	0	4	0	69	0	7	0	12	k__Bacteria;p__Firmicutes;c__Bacilli;o__Lactobacillales;f__Lactobacillaceae;g__Lactobacillus;s__salivarius
zeae	0	16	0	0	12	0	0	0	k__Bacteria;p__Firmicutes;c__Bacilli;o__Lactobacillales;f__Lactobacillaceae;g__Lactobacillus;s__zeae
mesenteroides	10	0	0	34	25	0	19	0	k__Bacteria;p__Firmicutes;c__Bacilli;o__Lactobacillales;f__Leuconostocaceae;g__Leuconostoc;s__mesenteroides
garvieae	0	12	6	0	0	0	0	0	k__Bacteria;p__Firmicutes;c__Bacilli;o__Lactobacillales;f__Streptococcaceae;g__Lactococcus;s__garvieae
agalactiae	0	8	0	0	0	0	0	0	k__Bacteria;p__Firmicutes;c__Bacilli;o__Lactobacillales;f__Streptococcaceae;g__Streptococcus;s__agalactiae
infantis	65	39	19	23	147	76	0	18	k__Bacteria;p__Firmicutes;c__Bacilli;o__Lactobacillales;f__Streptococcaceae;g__Streptococcus;s__infantis
minor	123	73	98	24	68	41	367	210	k__Bacteria;p__Firmicutes;c__Bacilli;o__Lactobacillales;f__Streptococcaceae;g__Streptococcus;s__minor
bowmanii	0	0	54	0	0	0	0	0	k__Bacteria;p__Firmicutes;c__Clostridia;o__Clostridiales;f__Clostridiaceae;g__Clostridium;s__bowmanii
butyricum	0	21	0	22	89	11	0	55	k__Bacteria;p__Firmicutes;c__Clostridia;o__Clostridiales;f__Clostridiaceae;g__Clostridium;s__butyricum
Clostridium_celatum	16	0	22	35	0	0	0	39	k__Bacteria;p__Firmicutes;c__Clostridia;o__Clostridiales;f__Clostridiaceae;g__Clostridium;s__celatum
colicanis	0	0	0	0	0	0	0	10	k__Bacteria;p__Firmicutes;c__Clostridia;o__Clostridiales;f__Clostridiaceae;g__Clostridium;s__colicanis
disporicum	0	0	0	2	0	0	0	0	k__Bacteria;p__Firmicutes;c__Clostridia;o__Clostridiales;f__Clostridiaceae;g__Clostridium;s__disporicum
intestinale	0	0	0	0	0	0	9	0	k__Bacteria;p__Firmicutes;c__Clostridia;o__Clostridiales;f__Clostridiaceae;g__Clostridium;s__intestinale
neonatale	0	0	0	0	6	0	0	0	k__Bacteria;p__Firmicutes;c__Clostridia;o__Clostridiales;f__Clostridiaceae;g__Clostridium;s__neonatale
pasteurianum	0	0	0	0	9	0	0	0	k__Bacteria;p__Firmicutes;c__Clostridia;o__Clostridiales;f__Clostridiaceae;g__Clostridium;s__pasteurianum
perfringens	0	12	0	7	0	0	33	22	k__Bacteria;p__Firmicutes;c__Clostridia;o__Clostridiales;f__Clostridiaceae;g__Clostridium;s__perfringens
subterminale	0	0	0	0	0	0	0	5	k__Bacteria;p__Firmicutes;c__Clostridia;o__Clostridiales;f__Clostridiaceae;g__Clostridium;s__subterminale
tertium	0	16	0	138	12	21	0	0	k__Bacteria;p__Firmicutes;c__Clostridia;o__Clostridiales;f__Clostridiaceae;g__Clostridium;s__tertium
tyrobutyricum	0	0	0	0	0	8	0	0	k__Bacteria;p__Firmicutes;c__Clostridia;o__Clostridiales;f__Clostridiaceae;g__Clostridium;s__tyrobutyricum
obeum	0	28	14	0	12	0	24	0	k__Bacteria;p__Firmicutes;c__Clostridia;o__Clostridiales;f__Lachnospiraceae;g__Blautia;s__obeum
producta	0	0	0	47	0	0	0	0	k__Bacteria;p__Firmicutes;c__Clostridia;o__Clostridiales;f__Lachnospiraceae;g__Blautia;s__producta
colinum	0	0	12	0	0	0	0	7	k__Bacteria;p__Firmicutes;c__Clostridia;o__Clostridiales;f__Lachnospiraceae;g__Clostridium;s__colinum
fimetarium	0	0	0	0	0	10	0	0	k__Bacteria;p__Firmicutes;c__Clostridia;o__Clostridiales;f__Lachnospiraceae;g__Clostridium;s__fimetarium
hathewayi	13	17	0	0	10	0	0	0	k__Bacteria;p__Firmicutes;c__Clostridia;o__Clostridiales;f__Lachnospiraceae;g__Clostridium;s__hathewayi
catus	0	0	0	0	0	0	6	0	k__Bacteria;p__Firmicutes;c__Clostridia;o__Clostridiales;f__Lachnospiraceae;g__Coprococcus;s__catus
eutactus	0	206	0	0	6	6	17	0	k__Bacteria;p__Firmicutes;c__Clostridia;o__Clostridiales;f__Lachnospiraceae;g__Coprococcus;s__eutactus
saccharophila	0	0	0	0	6	0	0	0	k__Bacteria;p__Firmicutes;c__Clostridia;o__Clostridiales;f__Lachnospiraceae;g__Defluviitalea;s__saccharophila
formicigenerans	39	8	17	0	15	5	13	18	k__Bacteria;p__Firmicutes;c__Clostridia;o__Clostridiales;f__Lachnospiraceae;g__Dorea;s__formicigenerans
longicatena	0	17	13	10	0	0	0	18	k__Bacteria;p__Firmicutes;c__Clostridia;o__Clostridiales;f__Lachnospiraceae;g__Dorea;s__longicatena
orale	0	0	0	0	0	19	0	0	k__Bacteria;p__Firmicutes;c__Clostridia;o__Clostridiales;f__Lachnospiraceae;g__Lachnoanaerobaculum;s__orale
faecis	35	346	13	17	110	20	27	51	k__Bacteria;p__Firmicutes;c__Clostridia;o__Clostridiales;f__Lachnospiraceae;g__Roseburia;s__faecis
gnavus	14	31	14	22	56	13	12	8	k__Bacteria;p__Firmicutes;c__Clostridia;o__Clostridiales;f__Lachnospiraceae;g__Ruminococcus;s__gnavus
lactaris	0	57	0	40	0	0	22	0	k__Bacteria;p__Firmicutes;c__Clostridia;o__Clostridiales;f__Lachnospiraceae;g__Ruminococcus;s__lactaris
torques	0	28	0	0	0	0	0	0	k__Bacteria;p__Firmicutes;c__Clostridia;o__Clostridiales;f__Lachnospiraceae;g__Ruminococcus;s__torques
ruminantium	0	3	0	0	0	0	0	0	k__Bacteria;p__Firmicutes;c__Clostridia;o__Clostridiales;f__Peptostreptococcaceae;g__Clostridium;s__ruminantium
sordellii	0	0	0	22	0	0	34	0	k__Bacteria;p__Firmicutes;c__Clostridia;o__Clostridiales;f__Peptostreptococcaceae;g__Clostridium;s__sordellii
pullicaecorum	0	0	16	0	0	6	48	21	k__Bacteria;p__Firmicutes;c__Clostridia;o__Clostridiales;f__Ruminococcaceae;g__Butyricicoccus;s__pullicaecorum
methylpentosum	0	0	0	0	0	0	6	0	k__Bacteria;p__Firmicutes;c__Clostridia;o__Clostridiales;f__Ruminococcaceae;g__Clostridium;s__methylpentosum
prausnitzii	65	474	104	210	196	41	357	106	k__Bacteria;p__Firmicutes;c__Clostridia;o__Clostridiales;f__Ruminococcaceae;g__Faecalibacterium;s__prausnitzii
formicilis	22	17	25	0	46	6	81	21	k__Bacteria;p__Firmicutes;c__Clostridia;o__Clostridiales;f__Ruminococcaceae;g__Gemmiger;s__formicilis
bromii	14	7	0	0	0	6	36	20	k__Bacteria;p__Firmicutes;c__Clostridia;o__Clostridiales;f__Ruminococcaceae;g__Ruminococcus;s__bromii
callidus	0	44	2	0	0	0	9	0	k__Bacteria;p__Firmicutes;c__Clostridia;o__Clostridiales;f__Ruminococcaceae;g__Ruminococcus;s__callidus
flavefaciens	0	0	0	0	4	37	0	16	k__Bacteria;p__Firmicutes;c__Clostridia;o__Clostridiales;f__Ruminococcaceae;g__Ruminococcus;s__flavefaciens
noxia	4	0	0	0	0	3	0	0	k__Bacteria;p__Firmicutes;c__Clostridia;o__Clostridiales;f__Veillonellaceae;g__Selenomonas;s__noxia
dispar	35	1	24	0	21	0	22	27	k__Bacteria;p__Firmicutes;c__Clostridia;o__Clostridiales;f__Veillonellaceae;g__Veillonella;s__dispar
parvula	0	0	0	0	13	0	0	14	k__Bacteria;p__Firmicutes;c__Clostridia;o__Clostridiales;f__Veillonellaceae;g__Veillonella;s__parvula
lacunarum	0	0	0	2	0	0	0	0	k__Bacteria;p__Firmicutes;c__Clostridia;o__Halanaerobiales;f__Halobacteroidaceae;g__Halanaerobacter;s__lacunarum
moorei	0	0	0	0	5	0	0	0	k__Bacteria;p__Firmicutes;c__Erysipelotrichi;o__Erysipelotrichales;f__Erysipelotrichaceae;g__Bulleidia;s__moorei
p_1630_c5	4	0	0	0	0	4	18	0	k__Bacteria;p__Firmicutes;c__Erysipelotrichi;o__Erysipelotrichales;f__Erysipelotrichaceae;g__Bulleidia;s__p_1630_c5
cocleatum	0	0	9	2	0	0	0	22	k__Bacteria;p__Firmicutes;c__Erysipelotrichi;o__Erysipelotrichales;f__Erysipelotrichaceae;g__Clostridium;s__cocleatum
ramosum	0	3	0	6	0	0	0	0	k__Bacteria;p__Firmicutes;c__Erysipelotrichi;o__Erysipelotrichales;f__Erysipelotrichaceae;g__Clostridium;s__ramosum
biforme	0	64	12	0	0	0	38	6	k__Bacteria;p__Firmicutes;c__Erysipelotrichi;o__Erysipelotrichales;f__Erysipelotrichaceae;g__Eubacterium;s__biforme
dolichum	0	0	0	0	9	2	0	4	k__Bacteria;p__Firmicutes;c__Erysipelotrichi;o__Erysipelotrichales;f__Erysipelotrichaceae;g__Eubacterium;s__dolichum
somerae	9	0	0	0	0	0	0	0	k__Bacteria;p__Fusobacteria;c__Fusobacteriia;o__Fusobacteriales;f__Fusobacteriaceae;g__Cetobacterium;s__somerae
diminuta	0	5	0	0	0	532	81	0	k__Bacteria;p__Proteobacteria;c__Alphaproteobacteria;o__Caulobacterales;f__Caulobacteraceae;g__Brevundimonas;s__diminuta
vesicularis	20	10	54	0	28	14	41	37	k__Bacteria;p__Proteobacteria;c__Alphaproteobacteria;o__Caulobacterales;f__Caulobacteraceae;g__Brevundimonas;s__vesicularis
xiamenensis	0	0	0	0	5	0	18	0	k__Bacteria;p__Proteobacteria;c__Alphaproteobacteria;o__Kiloniellales;f__Kiloniellaceae;g__Thalassospira;s__xiamenensis
intermedium	0	0	0	0	0	0	0	38	k__Bacteria;p__Proteobacteria;c__Alphaproteobacteria;o__Rhizobiales;f__Brucellaceae;g__Ochrobactrum;s__intermedium
pseudintermedium	5	0	0	0	0	0	0	0	k__Bacteria;p__Proteobacteria;c__Alphaproteobacteria;o__Rhizobiales;f__Brucellaceae;g__Ochrobactrum;s__pseudintermedium
phragmitetus	0	0	24	0	0	0	0	0	k__Bacteria;p__Proteobacteria;c__Alphaproteobacteria;o__Rhizobiales;f__Hyphomicrobiaceae;g__Pannonibacter;s__phragmitetus
vannielii	4	0	0	0	0	0	11	0	k__Bacteria;p__Proteobacteria;c__Alphaproteobacteria;o__Rhizobiales;f__Hyphomicrobiaceae;g__Rhodomicrobium;s__vannielii
adhaesivum	13	0	11	0	0	0	14	0	k__Bacteria;p__Proteobacteria;c__Alphaproteobacteria;o__Rhizobiales;f__Methylobacteriaceae;g__Methylobacterium;s__adhaesivum
hispanicum	0	0	0	0	0	0	11	0	k__Bacteria;p__Proteobacteria;c__Alphaproteobacteria;o__Rhizobiales;f__Methylobacteriaceae;g__Methylobacterium;s__hispanicum
komagatae	0	0	0	0	0	16	10	0	k__Bacteria;p__Proteobacteria;c__Alphaproteobacteria;o__Rhizobiales;f__Methylobacteriaceae;g__Methylobacterium;s__komagatae
acidophilus	0	0	0	0	0	0	0	16	k__Bacteria;p__Proteobacteria;c__Alphaproteobacteria;o__Rhizobiales;f__Methylocystaceae;g__Rhodoblastus;s__acidophilus
huakuii	0	0	0	0	0	0	38	0	k__Bacteria;p__Proteobacteria;c__Alphaproteobacteria;o__Rhizobiales;f__Phyllobacteriaceae;g__Mesorhizobium;s__huakuii
composti	13	0	9	0	19	0	14	9	k__Bacteria;p__Proteobacteria;c__Alphaproteobacteria;o__Rhizobiales;f__Phyllobacteriaceae;g__Thermovum;s__composti
sullae	0	0	0	0	0	34	0	7	k__Bacteria;p__Proteobacteria;c__Alphaproteobacteria;o__Rhizobiales;f__Rhizobiaceae;g__Agrobacterium;s__sullae
adhaerens	0	0	0	0	0	283	0	0	k__Bacteria;p__Proteobacteria;c__Alphaproteobacteria;o__Rhizobiales;f__Rhizobiaceae;g__Ensifer;s__adhaerens
granuli	0	0	0	0	0	131	0	0	k__Bacteria;p__Proteobacteria;c__Alphaproteobacteria;o__Rhizobiales;f__Rhizobiaceae;g__Shinella;s__granuli
inexpectatum	0	0	0	0	0	0	0	2	k__Bacteria;p__Proteobacteria;c__Alphaproteobacteria;o__Rhodobacterales;f__Rhodobacteraceae;g__Albidovulum;s__inexpectatum
aminovorans	0	0	0	0	0	41	0	0	k__Bacteria;p__Proteobacteria;c__Alphaproteobacteria;o__Rhodobacterales;f__Rhodobacteraceae;g__Paracoccus;s__aminovorans
marcusii	15	16	27	19	0	0	343	15	k__Bacteria;p__Proteobacteria;c__Alphaproteobacteria;o__Rhodobacterales;f__Rhodobacteraceae;g__Paracoccus;s__marcusii
moabensis	7	0	0	0	0	0	0	0	k__Bacteria;p__Proteobacteria;c__Alphaproteobacteria;o__Rhodospirillales;f__Acetobacteraceae;g__Belnapia;s__moabensis
roseus	8	0	0	0	0	0	0	23	k__Bacteria;p__Proteobacteria;c__Alphaproteobacteria;o__Rhodospirillales;f__Acetobacteraceae;g__Craurococcus;s__roseus
cervicalis	0	0	0	0	0	27	0	0	k__Bacteria;p__Proteobacteria;c__Alphaproteobacteria;o__Rhodospirillales;f__Acetobacteraceae;g__Roseomonas;s__cervicalis
Roseomonas_massiliensis	3	0	0	0	0	0	0	0	k__Bacteria;p__Proteobacteria;c__Alphaproteobacteria;o__Rhodospirillales;f__Acetobacteraceae;g__Roseomonas;s__massiliensis
vanus	0	0	0	0	0	0	10	0	k__Bacteria;p__Proteobacteria;c__Alphaproteobacteria;o__Rhodospirillales;f__Rhodospirillaceae;g__Defluviicoccus;s__vanus
litoralis	15	6	20	0	0	18	29	19	k__Bacteria;p__Proteobacteria;c__Alphaproteobacteria;o__Rhodospirillales;f__Rhodospirillaceae;g__Elstera;s__litoralis
Reyranella_massiliensis	23	14	30	0	0	17	12	33	k__Bacteria;p__Proteobacteria;c__Alphaproteobacteria;o__Rhodospirillales;f__Rhodospirillaceae;g__Reyranella;s__massiliensis
Rickettsia_endosymbiont_of_Deronectes_platynotus	0	0	0	0	0	6	0	0	k__Bacteria;p__Proteobacteria;c__Alphaproteobacteria;o__Rickettsiales;f__Rickettsiaceae;g__Rickettsia;s__Rickettsia_endosymbiont_of_Deronectes_platynotus
yanoikuyae	0	6	0	9	0	399	0	0	k__Bacteria;p__Proteobacteria;c__Alphaproteobacteria;o__Sphingomonadales;f__Sphingomonadaceae;g__Sphingobium;s__yanoikuyae
echinoides	23	0	0	0	0	0	0	0	k__Bacteria;p__Proteobacteria;c__Alphaproteobacteria;o__Sphingomonadales;f__Sphingomonadaceae;g__Sphingomonas;s__echinoides
mali	0	0	0	0	0	0	2	0	k__Bacteria;p__Proteobacteria;c__Alphaproteobacteria;o__Sphingomonadales;f__Sphingomonadaceae;g__Sphingomonas;s__mali
wittichii	0	0	0	0	0	0	29	2	k__Bacteria;p__Proteobacteria;c__Alphaproteobacteria;o__Sphingomonadales;f__Sphingomonadaceae;g__Sphingomonas;s__wittichii
yabuuchiae	0	0	0	0	0	8	0	0	k__Bacteria;p__Proteobacteria;c__Alphaproteobacteria;o__Sphingomonadales;f__Sphingomonadaceae;g__Sphingomonas;s__yabuuchiae
faecalis	0	0	0	0	3	0	0	27	k__Bacteria;p__Proteobacteria;c__Betaproteobacteria;o__Burkholderiales;f__Alcaligenaceae;g__Alcaligenes;s__faecalis
petrii	0	11	0	0	0	0	48	20	k__Bacteria;p__Proteobacteria;c__Betaproteobacteria;o__Burkholderiales;f__Alcaligenaceae;g__Bordetella;s__petrii
noertemannii	5	3	0	0	0	0	0	68	k__Bacteria;p__Proteobacteria;c__Betaproteobacteria;o__Burkholderiales;f__Alcaligenaceae;g__Pusillimonas;s__noertemannii
bryophila	12	0	0	0	6	0	0	0	k__Bacteria;p__Proteobacteria;c__Betaproteobacteria;o__Burkholderiales;f__Burkholderiaceae;g__Burkholderia;s__bryophila
Comamonas_terrigena	5	0	0	0	15	0	0	0	k__Bacteria;p__Proteobacteria;c__Betaproteobacteria;o__Burkholderiales;f__Comamonadaceae;g__Comamonas;s__terrigena
puraquae	0	0	0	0	0	2	0	0	k__Bacteria;p__Proteobacteria;c__Betaproteobacteria;o__Burkholderiales;f__Comamonadaceae;g__Pelomonas;s__puraquae
gelatinosus	0	0	0	0	0	0	13	8	k__Bacteria;p__Proteobacteria;c__Betaproteobacteria;o__Burkholderiales;f__Comamonadaceae;g__Rubrivivax;s__gelatinosus
paradoxus	0	2	0	0	0	0	74	0	k__Bacteria;p__Proteobacteria;c__Betaproteobacteria;o__Burkholderiales;f__Comamonadaceae;g__Variovorax;s__paradoxus
lividum	0	0	3	4	67	0	0	11	k__Bacteria;p__Proteobacteria;c__Betaproteobacteria;o__Burkholderiales;f__Oxalobacteraceae;g__Janthinobacterium;s__lividum
haematophila	0	8	0	0	0	0	0	0	k__Bacteria;p__Proteobacteria;c__Betaproteobacteria;o__Burkholderiales;f__Oxalobacteraceae;g__Massilia;s__haematophila
niastensis	0	0	0	0	25	22	0	0	k__Bacteria;p__Proteobacteria;c__Betaproteobacteria;o__Burkholderiales;f__Oxalobacteraceae;g__Massilia;s__niastensis
timonae	6	0	0	0	0	0	0	50	k__Bacteria;p__Proteobacteria;c__Betaproteobacteria;o__Burkholderiales;f__Oxalobacteraceae;g__Massilia;s__timonae
mixta	24	7	18	0	0	0	0	19	k__Bacteria;p__Proteobacteria;c__Betaproteobacteria;o__Burkholderiales;f__Oxalobacteraceae;g__Telluria;s__mixta
subflava	7	11	0	0	17	5	0	0	k__Bacteria;p__Proteobacteria;c__Betaproteobacteria;o__Neisseriales;f__Neisseriaceae;g__Neisseria;s__subflava
Pseudogulbenkiania_subflava	0	0	0	0	0	9	0	0	k__Bacteria;p__Proteobacteria;c__Betaproteobacteria;o__Neisseriales;f__Neisseriaceae;g__Pseudogulbenkiania;s__subflava
suis	143	42	73	28	52	40	245	141	k__Bacteria;p__Proteobacteria;c__Betaproteobacteria;o__Neisseriales;f__Neisseriaceae;g__Uruburuella;s__suis
tenuis	18	0	0	0	0	0	0	0	k__Bacteria;p__Proteobacteria;c__Betaproteobacteria;o__Nitrosomonadales;f__Nitrosomonadaceae;g__Nitrosovibrio;s__tenuis
starrii	0	0	0	0	0	2	0	0	k__Bacteria;p__Proteobacteria;c__Deltaproteobacteria;o__Bdellovibrionales;f__Bacteriovoracaceae;g__Peredibacter;s__starrii
C21_c20	0	0	0	0	0	0	0	3	k__Bacteria;p__Proteobacteria;c__Deltaproteobacteria;o__Desulfovibrionales;f__Desulfovibrionaceae;g__Desulfovibrio;s__C21_c20
aminophilus	0	0	32	7	0	0	0	0	k__Bacteria;p__Proteobacteria;c__Deltaproteobacteria;o__Desulfovibrionales;f__Desulfovibrionaceae;g__Desulfovibrio;s__aminophilus
oxamicus	0	0	24	0	0	0	0	0	k__Bacteria;p__Proteobacteria;c__Deltaproteobacteria;o__Desulfovibrionales;f__Desulfovibrionaceae;g__Desulfovibrio;s__oxamicus
putealis	0	0	12	0	0	0	0	0	k__Bacteria;p__Proteobacteria;c__Deltaproteobacteria;o__Desulfovibrionales;f__Desulfovibrionaceae;g__Desulfovibrio;s__putealis
adipica	3	0	0	0	0	0	0	0	k__Bacteria;p__Proteobacteria;c__Deltaproteobacteria;o__Syntrophobacterales;f__Syntrophobacteraceae;g__Desulfovirga;s__adipica
rappini	0	0	0	0	9	0	0	0	k__Bacteria;p__Proteobacteria;c__Epsilonproteobacteria;o__Campylobacterales;f__Helicobacteraceae;g__Flexispira;s__rappini
pullorum	0	0	0	0	0	0	12	0	k__Bacteria;p__Proteobacteria;c__Epsilonproteobacteria;o__Campylobacterales;f__Helicobacteraceae;g__Helicobacter;s__pullorum
lithotrophicum	0	0	7	0	0	0	0	0	k__Bacteria;p__Proteobacteria;c__Epsilonproteobacteria;o__Campylobacterales;f__Helicobacteraceae;g__Sulfurovum;s__lithotrophicum
caldus	0	0	0	5	0	0	0	0	k__Bacteria;p__Proteobacteria;c__Gammaproteobacteria;o__Acidithiobacillales;f__Acidithiobacillaceae;g__Acidithiobacillus;s__caldus
koseri	0	0	0	0	0	0	31	0	k__Bacteria;p__Proteobacteria;c__Gammaproteobacteria;o__Enterobacteriales;f__Enterobacteriaceae;g__Citrobacter;s__koseri
cowanii	0	0	0	0	0	0	26	0	k__Bacteria;p__Proteobacteria;c__Gammaproteobacteria;o__Enterobacteriales;f__Enterobacteriaceae;g__Enterobacter;s__cowanii
hormaechei	0	0	70	0	0	0	0	0	k__Bacteria;p__Proteobacteria;c__Gammaproteobacteria;o__Enterobacteriales;f__Enterobacteriaceae;g__Enterobacter;s__hormaechei
chrysanthemi	0	0	4	0	0	0	0	0	k__Bacteria;p__Proteobacteria;c__Gammaproteobacteria;o__Enterobacteriales;f__Enterobacteriaceae;g__Erwinia;s__chrysanthemi
coli	0	0	0	0	213	0	0	0	k__Bacteria;p__Proteobacteria;c__Gammaproteobacteria;o__Enterobacteriales;f__Enterobacteriaceae;g__Escherichia;s__coli
oxytoca	0	0	0	0	0	99	0	0	k__Bacteria;p__Proteobacteria;c__Gammaproteobacteria;o__Enterobacteriales;f__Enterobacteriaceae;g__Klebsiella;s__oxytoca
syringae	0	0	0	0	0	0	2	0	k__Bacteria;p__Proteobacteria;c__Gammaproteobacteria;o__Enterobacteriales;f__Enterobacteriaceae;g__Pseudomonas;s__syringae
marcescens	25	60	46	48	63	1111	89	41	k__Bacteria;p__Proteobacteria;c__Gammaproteobacteria;o__Enterobacteriales;f__Enterobacteriaceae;g__Serratia;s__marcescens
pneumotropica	0	0	0	22	5	0	0	0	k__Bacteria;p__Proteobacteria;c__Gammaproteobacteria;o__Pasteurellales;f__Pasteurellaceae;g__Aggregatibacter;s__pneumotropica
segnis	0	0	0	0	16	0	0	0	k__Bacteria;p__Proteobacteria;c__Gammaproteobacteria;o__Pasteurellales;f__Pasteurellaceae;g__Aggregatibacter;s__segnis
genomosp.	0	0	0	19	0	0	0	0	k__Bacteria;p__Proteobacteria;c__Gammaproteobacteria;o__Pasteurellales;f__Pasteurellaceae;g__Gallibacterium;s__genomosp.
parainfluenzae	35	20	42	10	82	5	0	21	k__Bacteria;p__Proteobacteria;c__Gammaproteobacteria;o__Pasteurellales;f__Pasteurellaceae;g__Haemophilus;s__parainfluenzae
guillouiae	0	14	12	30	16	26	25	0	k__Bacteria;p__Proteobacteria;c__Gammaproteobacteria;o__Pseudomonadales;f__Moraxellaceae;g__Acinetobacter;s__guillouiae
johnsonii	51	50	262	0	18	0	43	94	k__Bacteria;p__Proteobacteria;c__Gammaproteobacteria;o__Pseudomonadales;f__Moraxellaceae;g__Acinetobacter;s__johnsonii
lwoffii	18	0	221	0	12	0	19	14	k__Bacteria;p__Proteobacteria;c__Gammaproteobacteria;o__Pseudomonadales;f__Moraxellaceae;g__Acinetobacter;s__lwoffii
rhizosphaerae	9	0	13	0	0	186	0	0	k__Bacteria;p__Proteobacteria;c__Gammaproteobacteria;o__Pseudomonadales;f__Moraxellaceae;g__Acinetobacter;s__rhizosphaerae
schindleri	8	14	0	0	0	0	0	0	k__Bacteria;p__Proteobacteria;c__Gammaproteobacteria;o__Pseudomonadales;f__Moraxellaceae;g__Acinetobacter;s__schindleri
aerosaccus	0	4	0	0	0	0	0	0	k__Bacteria;p__Proteobacteria;c__Gammaproteobacteria;o__Pseudomonadales;f__Moraxellaceae;g__Enhydrobacter;s__aerosaccus
pacificensis	0	0	0	22	0	0	0	0	k__Bacteria;p__Proteobacteria;c__Gammaproteobacteria;o__Pseudomonadales;f__Moraxellaceae;g__Psychrobacter;s__pacificensis
pulmonis	10	5	0	0	0	38	0	0	k__Bacteria;p__Proteobacteria;c__Gammaproteobacteria;o__Pseudomonadales;f__Moraxellaceae;g__Psychrobacter;s__pulmonis
Pseudomonas_composti	0	9	4	0	0	0	0	2	k__Bacteria;p__Proteobacteria;c__Gammaproteobacteria;o__Pseudomonadales;f__Pseudomonadaceae;g__Pseudomonas;s__composti
fragi	10	68	21	0	0	0	14	15	k__Bacteria;p__Proteobacteria;c__Gammaproteobacteria;o__Pseudomonadales;f__Pseudomonadaceae;g__Pseudomonas;s__fragi
mendocina	0	0	25	0	0	0	0	0	k__Bacteria;p__Proteobacteria;c__Gammaproteobacteria;o__Pseudomonadales;f__Pseudomonadaceae;g__Pseudomonas;s__mendocina
pseudoalcaligenes	0	0	10	0	0	0	0	0	k__Bacteria;p__Proteobacteria;c__Gammaproteobacteria;o__Pseudomonadales;f__Pseudomonadaceae;g__Pseudomonas;s__pseudoalcaligenes
stutzeri	0	3	0	0	0	0	0	18	k__Bacteria;p__Proteobacteria;c__Gammaproteobacteria;o__Pseudomonadales;f__Pseudomonadaceae;g__Pseudomonas;s__stutzeri
umsongensis	0	0	0	0	9	0	0	0	k__Bacteria;p__Proteobacteria;c__Gammaproteobacteria;o__Pseudomonadales;f__Pseudomonadaceae;g__Pseudomonas;s__umsongensis
flexibilis	5	0	0	0	0	0	11	0	k__Bacteria;p__Proteobacteria;c__Gammaproteobacteria;o__Pseudomonadales;f__Pseudomonadaceae;g__Serpens;s__flexibilis
porphyrae	86	51	66	26	41	68	425	170	k__Bacteria;p__Proteobacteria;c__Gammaproteobacteria;o__Vibrionales;f__Pseudoalteromonadaceae;g__Pseudoalteromonas;s__porphyrae
lentus	274	223	278	103	173	169	1165	753	k__Bacteria;p__Proteobacteria;c__Gammaproteobacteria;o__Vibrionales;f__Vibrionaceae;g__Vibrio;s__lentus
metschnikovii	5	0	0	0	0	0	0	0	k__Bacteria;p__Proteobacteria;c__Gammaproteobacteria;o__Vibrionales;f__Vibrionaceae;g__Vibrio;s__metschnikovii
ramosa	0	0	17	0	2	0	43	0	k__Bacteria;p__Proteobacteria;c__Gammaproteobacteria;o__Xanthomonadales;f__Sinobacteraceae;g__Nevskia;s__ramosa
perspica	0	0	0	4	0	0	0	8	k__Bacteria;p__Proteobacteria;c__Gammaproteobacteria;o__Xanthomonadales;f__Sinobacteraceae;g__Panacagrimonas;s__perspica
japonica	0	0	0	1	0	0	0	0	k__Bacteria;p__Proteobacteria;c__Gammaproteobacteria;o__Xanthomonadales;f__Xanthomonadaceae;g__Dyella;s__japonica
yangpyeongensis	0	0	0	0	4	0	0	0	k__Bacteria;p__Proteobacteria;c__Gammaproteobacteria;o__Xanthomonadales;f__Xanthomonadaceae;g__Lysobacter;s__yangpyeongensis
daejeonensis	0	0	0	0	0	2	0	0	k__Bacteria;p__Proteobacteria;c__Gammaproteobacteria;o__Xanthomonadales;f__Xanthomonadaceae;g__Pseudoxanthomonas;s__daejeonensis
indica	0	0	0	0	0	31	0	0	k__Bacteria;p__Proteobacteria;c__Gammaproteobacteria;o__Xanthomonadales;f__Xanthomonadaceae;g__Pseudoxanthomonas;s__indica
mexicana	0	0	0	0	0	17	0	0	k__Bacteria;p__Proteobacteria;c__Gammaproteobacteria;o__Xanthomonadales;f__Xanthomonadaceae;g__Pseudoxanthomonas;s__mexicana
taiwanensis	12	0	0	0	34	0	45	6	k__Bacteria;p__Proteobacteria;c__Gammaproteobacteria;o__Xanthomonadales;f__Xanthomonadaceae;g__Pseudoxanthomonas;s__taiwanensis
terrae	0	0	0	2	0	0	0	0	k__Bacteria;p__Proteobacteria;c__Gammaproteobacteria;o__Xanthomonadales;f__Xanthomonadaceae;g__Rhodanobacter;s__terrae
acidaminiphila	0	0	14	0	7	29	0	0	k__Bacteria;p__Proteobacteria;c__Gammaproteobacteria;o__Xanthomonadales;f__Xanthomonadaceae;g__Stenotrophomonas;s__acidaminiphila
geniculata	0	0	0	0	0	0	31	0	k__Bacteria;p__Proteobacteria;c__Gammaproteobacteria;o__Xanthomonadales;f__Xanthomonadaceae;g__Stenotrophomonas;s__geniculata
maltophilia	15	0	0	0	0	0	0	19	k__Bacteria;p__Proteobacteria;c__Gammaproteobacteria;o__Xanthomonadales;f__Xanthomonadaceae;g__Stenotrophomonas;s__maltophilia
retroflexus	0	0	0	0	0	0	3	0	k__Bacteria;p__Proteobacteria;c__Gammaproteobacteria;o__Xanthomonadales;f__Xanthomonadaceae;g__Stenotrophomonas;s__retroflexus
muciniphila	12	4	25	8	60	40	50	27	k__Bacteria;p__Verrucomicrobia;c__Verrucomicrobiae;o__Verrucomicrobiales;f__Verrucomicrobiaceae;g__Akkermansia;s__muciniphila
debontii	2	0	0	0	0	0	0	0	k__Bacteria;p__Verrucomicrobia;c__Verrucomicrobiae;o__Verrucomicrobiales;f__Verrucomicrobiaceae;g__Prosthecobacter;s__debontii
spinosum	0	0	0	0	0	0	0	11	k__Bacteria;p__Verrucomicrobia;c__Verrucomicrobiae;o__Verrucomicrobiales;f__Verrucomicrobiaceae;g__Verrucomicrobium;s__spinosum
unclassified	37501	22733	25815	14646	12837	21708	24251	37038	unclassified
